# Supplementary material for: Genome-wide discovery of lincRNAs with spatiotemporal expression patterns in the skin of goat during the cashmere growth cycle
Source: BMC Genomics. 2018 Jun 26;19:495. doi: 10.1186/s12864-018-4864-x (PMC6019838; doi:10.1186/s12864-018-4864-x)
Supplement: Supplementary file 1 — Table S1. Details on the RNA-seq datasets. (XLSX 162 kb) [file 12864_2018_4864_MOESM1_ESM.xlsx]

## Sheet: Sheet1
SRA	SRR	GEO	Number of samples	Tissue	Mapped reads	Intergenic transcripts	Filtered transcripts	Merged Filtered transcripts	LincRNA (CPC score ≤ -1)	Number of lincRNA loci	Ref.	ftp link
SRA149874	SRR1216868		1	Mammary gland	104971608	22119	207	207	51	2377		ftp://ftp-trace.ncbi.nlm.nih.gov/sra/sra-instant/reads/ByStudy/sra/SRP/SRP040/SRP040710/SRR1216868/SRR1216868.sra
SRA163345	SRR1283211		2	Ovary	5464793	2215	162	245	92		Ling, Y. H., Xiang, H., Li, Y. S., Liu, Y., Zhang, Y. H., Zhang, Z. J., ... & Zhang, X. R. (2014). Exploring differentially expressed genes in the ovaries of uniparous and multiparous goats using the RNA-Seq (Quantification) method. Gene, 550(1), 148-153.	ftp://ftp-trace.ncbi.nlm.nih.gov/sra/sra-instant/reads/ByStudy/sra/SRP/SRP040/SRP040710/SRR1283211/SRR1283211.sra
	SRR1283212				5469668	3197	177					ftp://ftp-trace.ncbi.nlm.nih.gov/sra/sra-instant/reads/ByStudy/sra/SRP/SRP040/SRP040710/SRR1283212/SRR1283212.sra
SRA180164	SRR1556738		3	Ovary	35114012	11229	310	310	112		Zhao, Z. Q., Wang, L. J., Sun, X. W., Zhang, J. J., Zhao, Y. J., Na, R. S., & Zhang, J. H. (2015). Transcriptome analysis of the Capra hircus ovary. PloS one, 10(3), e0121586.	ftp://ftp-trace.ncbi.nlm.nih.gov/sra/sra-instant/reads/ByStudy/sra/SRP/SRP045/SRP045739/SRR1556738/SRR1556738.sra
SRA342894	SRR3133401		2	Follicles	94933821	148174	431	798	399			ftp://ftp-trace.ncbi.nlm.nih.gov/sra/sra-instant/reads/ByStudy/sra/SRP/SRP028/SRP028253/SRR3133401/SRR3133401.sra
	SRR3133414				74534080	88550	519					ftp://ftp-trace.ncbi.nlm.nih.gov/sra/sra-instant/reads/ByStudy/sra/SRP/SRP028/SRP028253/SRR3133414/SRR3133414.sra
	SRR489493	GSE37456	16	Bladder	10493798	1603	180	1100	414		Dong, Y., Xie, M., Jiang, Y., Xiao, N., Du, X., Zhang, W., ... & Chen, W. (2013). Sequencing and automated whole-genome optical mapping of the genome of a domestic goat (Capra hircus). Nature biotechnology, 31(2), 135-141.	ftp://ftp-trace.ncbi.nlm.nih.gov/sra/sra-instant/reads/ByStudy/sra/SRP/SRP012/SRP012378/SRR489493/SRR489493.sra									These samples were used to identified tissue-specific lincRNA and highly expressed lincRNA in HFs
	SRR489494			Brain	8290088	1548	145					ftp://ftp-trace.ncbi.nlm.nih.gov/sra/sra-instant/reads/ByStudy/sra/SRP/SRP012/SRP012378/SRR489494/SRR489494.sra
	SRR489495			Heart	11249216	1175	136					ftp://ftp-trace.ncbi.nlm.nih.gov/sra/sra-instant/reads/ByStudy/sra/SRP/SRP012/SRP012378/SRR489495/SRR489495.sra
	SRR489496			Kidney	10848865	2016	154					ftp://ftp-trace.ncbi.nlm.nih.gov/sra/sra-instant/reads/ByStudy/sra/SRP/SRP012/SRP012378/SRR489496/SRR489496.sra
	SRR489497			Liver	23023020	2319	226					ftp://ftp-trace.ncbi.nlm.nih.gov/sra/sra-instant/reads/ByStudy/sra/SRP/SRP012/SRP012378/SRR489497/SRR489497.sra
	SRR489498			Lung	9177877	1888	167					ftp://ftp-trace.ncbi.nlm.nih.gov/sra/sra-instant/reads/ByStudy/sra/SRP/SRP012/SRP012378/SRR489498/SRR489498.sra
	SRR489499			Lymph	9830367	2102	196					ftp://ftp-trace.ncbi.nlm.nih.gov/sra/sra-instant/reads/ByStudy/sra/SRP/SRP012/SRP012378/SRR489499/SRR489499.sra
	SRR489500			Muscle	11747131	1642	166					ftp://ftp-trace.ncbi.nlm.nih.gov/sra/sra-instant/reads/ByStudy/sra/SRP/SRP012/SRP012378/SRR489500/SRR489500.sra
	SRR489501			Ovarian	12524491	2484	193					ftp://ftp-trace.ncbi.nlm.nih.gov/sra/sra-instant/reads/ByStudy/sra/SRP/SRP012/SRP012378/SRR489501/SRR489501.sra
	SRR489502			Spleen	8040106	1109	135					ftp://ftp-trace.ncbi.nlm.nih.gov/sra/sra-instant/reads/ByStudy/sra/SRP/SRP012/SRP012378/SRR489502/SRR489502.sra
	SRR489503			Secondary hair folicle (individual A)	13708434	1715	156					ftp://ftp-trace.ncbi.nlm.nih.gov/sra/sra-instant/reads/ByStudy/sra/SRP/SRP012/SRP012378/SRR489503/SRR489503.sra
	SRR489504			Secondary hair folicle (individual B)	25336175	6505	109					ftp://ftp-trace.ncbi.nlm.nih.gov/sra/sra-instant/reads/ByStudy/sra/SRP/SRP012/SRP012378/SRR489504/SRR489504.sra
	SRR489505			Secondary hair folicle (individual C)	2020520	958	26					ftp://ftp-trace.ncbi.nlm.nih.gov/sra/sra-instant/reads/ByStudy/sra/SRP/SRP012/SRP012378/SRR489505/SRR489505.sra
	SRR489506			Primaryhair folicle (individual A)	31587738	2697	157					ftp://ftp-trace.ncbi.nlm.nih.gov/sra/sra-instant/reads/ByStudy/sra/SRP/SRP012/SRP012378/SRR489506/SRR489506.sra
	SRR489507			Primaryhair folicle (individual B)	37441859	3480	218					ftp://ftp-trace.ncbi.nlm.nih.gov/sra/sra-instant/reads/ByStudy/sra/SRP/SRP012/SRP012378/SRR489507/SRR489507.sra
	SRR489508			Primaryhair folicle (individual C)	33283479	2824	204					ftp://ftp-trace.ncbi.nlm.nih.gov/sra/sra-instant/reads/ByStudy/sra/SRP/SRP012/SRP012378/SRR489508/SRR489508.sra
SRP014175	SRR520145		4	Back skin (anagen phase)	22566575	9974	543	741	276			ftp://ftp-trace.ncbi.nlm.nih.gov/sra/sra-instant/reads/ByStudy/sra/SRP/SRP014/SRP014175/SRR520145/SRR520145.sra
	SRR520146			Body side skin part of body coat of the cashmere goat (anagen phase)	16407276	3894	280					ftp://ftp-trace.ncbi.nlm.nih.gov/sra/sra-instant/reads/ByStudy/sra/SRP/SRP014/SRP014175/SRR520146/SRR520146.sra
	SRR520147			Belly skin (anagen phase)	22802126	9965	533					ftp://ftp-trace.ncbi.nlm.nih.gov/sra/sra-instant/reads/ByStudy/sra/SRP/SRP014/SRP014175/SRR520147/SRR520147.sra
	SRR520148			Body side skin part of trunk coat of the cashmere goat (anagen phase)			53					ftp://ftp-trace.ncbi.nlm.nih.gov/sra/sra-instant/reads/ByStudy/sra/SRP/SRP014/SRP014175/SRR520148/SRR520148.sra
SRP015859	SRR609420		4	Back skin (catagen phase)	39278745	10997	478	788	306			ftp://ftp-trace.ncbi.nlm.nih.gov/sra/sra-instant/reads/ByStudy/sra/SRP/SRP015/SRP015859/SRR609420/SRR609420.sra
	SRR609421			Back skin (catagen phase)	28430725	5334	323					ftp://ftp-trace.ncbi.nlm.nih.gov/sra/sra-instant/reads/ByStudy/sra/SRP/SRP015/SRP015859/SRR609421/SRR609421.sra
	SRR609447			Back skin (catagen phase)	33541030	11387	469					ftp://ftp-trace.ncbi.nlm.nih.gov/sra/sra-instant/reads/ByStudy/sra/SRP/SRP015/SRP015859/SRR609447/SRR609447.sra
	SRR609448			Body side skin (catagen phase)	35525476	6678	436					ftp://ftp-trace.ncbi.nlm.nih.gov/sra/sra-instant/reads/ByStudy/sra/SRP/SRP015/SRP015859/SRR609448/SRR609448.sra
SRA063005	SRR636844	GSE43013	6	Liver	21503825	3253	187	898	306			ftp://ftp-trace.ncbi.nlm.nih.gov/sra/sra-instant/reads/ByExp/sra/SRX/SRX211/SRX211584/SRR636844/SRR636844.sra
	SRR636845			Liver	17574900	3421	260					ftp://ftp-trace.ncbi.nlm.nih.gov/sra/sra-instant/reads/ByExp/sra/SRX/SRX211/SRX211584/SRR636845/SRR636845.sra
	SRR636894			Kidney	41702392	9434	254					ftp://ftp-trace.ncbi.nlm.nih.gov/sra/sra-instant/reads/ByExp/sra/SRX/SRX211/SRX211584/SRR636894/SRR636894.sra
	SRR636895			Kidney	54943890	8763	344					ftp://ftp-trace.ncbi.nlm.nih.gov/sra/sra-instant/reads/ByExp/sra/SRX/SRX211/SRX211584/SRR636895/SRR636895.sra
	SRR636939			Brain	58474839	13449	259					ftp://ftp-trace.ncbi.nlm.nih.gov/sra/sra-instant/reads/ByExp/sra/SRX/SRX211/SRX211584/SRR636939/SRR636939.sra
	SRR636940			Brain	31465820	10468	269					ftp://ftp-trace.ncbi.nlm.nih.gov/sra/sra-instant/reads/ByExp/sra/SRX/SRX211/SRX211584/SRR636940/SRR636940.sra
	SRR747797		1	Pooled tissuesa	33541030	4887	244	244	76		Sharma, U., Banerjee, P., & Joshi, J. (2012). Identification of SNPs in goats (Capra hircus) using RNA-Seq analysis. International Journal of Animal and Veterinary Advances, 4(4), 272-283.	ftp://ftp-trace.ncbi.nlm.nih.gov/sra/sra-instant/reads/ByStudy/sra/SRP/SRP005/SRP005639/SRR747797/SRR747797.sra
SRA095904	SRR943136		3	The dermal papilla cells derived from the primary hair follicle of pelage skin of the Inner Mongolia Cashmere goat sampling during anagen	44049752	4893	279	526	224			ftp://ftp-trace.ncbi.nlm.nih.gov/sra/sra-instant/reads/ByStudy/sra/SRP/SRP028/SRP028253/SRR943136/SRR943136.sra
	SRR943137			The dermal papilla cells derived from the secondary hair follicle of pelage skin of the Inner Mongolia Cashmere goat sampling during anagen	38848156	4667	284					ftp://ftp-trace.ncbi.nlm.nih.gov/sra/sra-instant/reads/ByStudy/sra/SRP/SRP028/SRP028253/SRR943137/SRR943137.sra
	SRR943138			The dermal papilla cells derived from the secondary hair follicle of pelage skin of the Inner Mongolia Cashmere goat sampling during telogen	39336292	4703	240					ftp://ftp-trace.ncbi.nlm.nih.gov/sra/sra-instant/reads/ByStudy/sra/SRP/SRP028/SRP028253/SRR943138/SRR943138.sra
SRA096125	SRR943302	GSE49258	2	Skeletal muscle (day 90)	11266465	3488	280	358	132			ftp://ftp-trace.ncbi.nlm.nih.gov/sra/sra-instant/reads/ByExp/sra/SRX/SRX328/SRX328069/SRR943302/SRR943302.sra
	SRR943303			Skeletal muscle (six mongth)	11689078	2803	157					ftp://ftp-trace.ncbi.nlm.nih.gov/sra/sra-instant/reads/ByExp/sra/SRX/SRX328/SRX328069/SRR943303/SRR943303.sra
	BG2		2	Pooled tissuesb	39043303	13756	349	475	177		Our team
	LN2			Pooled tissuesb	45318186	15142	298
SRP056134	SRR1917587		2	Endometrium	37956770	4643	316	487	171			ftp://ftp-trace.ncbi.nlm.nih.gov/sra/sra-instant/reads/ByStudy/sra/SRP/SRP056/SRP056134/SRR1917587/SRR1917587.sra
	SRR1917586				40107434	4023	319					ftp://ftp-trace.ncbi.nlm.nih.gov/sra/sra-instant/reads/ByStudy/sra/SRP/SRP056/SRP056134/SRR1917586/SRR1917586.sra
This study	10c_02419		15	Skin	36985817	4561	244	1208	368		Our team
	10c_7317				59764074	6330	243
	10c_8418				36077522	4940	263
	5c_7317				36824388	4869	267
	5c_8418				68703391	7187	250
	5e_5107				67972026	6754	236
	6c_02419				95130974	12999	263
	6c_7317				54789858	7475	223
	6c_8418				43910597	4869	227
	9c_02419				38750934	5088	230
	9c_7317				48205272	4916	220
	9c_8418				46226553	5102	239
	8c_02419				37747909	4180	253
	8c_7317				46052620	4924	250
	8c_8418				63635010	7136	246
	10e_1027		13	Skin	34462453	4159	259
	10e_5107				61749204	7595	263
	10e_6468				37961716	4647	222
	5e_6468				47643882	5177	252
	6e_1027				44283043	4874	251
	6e_5107				60568079	6740	250
	6e_6468				28976670	3561	218
	8e_1027				39308255	4821	251
	8e_5107				37893057	4453	241
	8e_6468				55705599	4716	237
	9e_1027				40997700	5565	262
	9e_5107				41959273	5385	250
	9e_6468				43854126	5174	245
a, liver and kidney
b, heart, liver, spleen, lung, kidney, muscle, skin, marrow, and pallium

## Sheet: Sheet2
	Table S1 Details on the RNA-seq datasets
	SRA	SRR	GEO	Number of samples	Tissue	Mapped reads	Intergenic transcripts	Filtered transcripts	Merged Filtered transcripts	LincRNA (CPC score ≤ -1)	Number of lincRNA loci	Ref.	ftp link
	SRA149874	SRR1216868		1	Mammary gland	104971608	22119	888	888	51	2377		ftp://ftp-trace.ncbi.nlm.nih.gov/sra/sra-instant/reads/ByStudy/sra/SRP/SRP040/SRP040710/SRR1216868/SRR1216868.sra
	SRA163345	SRR1283211		2	Ovary	5464793	2215	162	246	92		Ling, Y. H., Xiang, H., Li, Y. S., Liu, Y., Zhang, Y. H., Zhang, Z. J., ... & Zhang, X. R. (2014). Exploring differentially expressed genes in the ovaries of uniparous and multiparous goats using the RNA-Seq (Quantification) method. Gene, 550(1), 148-153.	ftp://ftp-trace.ncbi.nlm.nih.gov/sra/sra-instant/reads/ByStudy/sra/SRP/SRP040/SRP040710/SRR1283211/SRR1283211.sra
		SRR1283212				5469668	3197	178					ftp://ftp-trace.ncbi.nlm.nih.gov/sra/sra-instant/reads/ByStudy/sra/SRP/SRP040/SRP040710/SRR1283212/SRR1283212.sra
	SRA180164	SRR1556738		3	Ovary	35114012	11229	652	310	112		Zhao, Z. Q., Wang, L. J., Sun, X. W., Zhang, J. J., Zhao, Y. J., Na, R. S., & Zhang, J. H. (2015). Transcriptome analysis of the Capra hircus ovary. PloS one, 10(3), e0121586.	ftp://ftp-trace.ncbi.nlm.nih.gov/sra/sra-instant/reads/ByStudy/sra/SRP/SRP045/SRP045739/SRR1556738/SRR1556738.sra
	SRA342894	SRR3133401		2	Follicles	94933821	148174	811	1182	399			ftp://ftp-trace.ncbi.nlm.nih.gov/sra/sra-instant/reads/ByStudy/sra/SRP/SRP028/SRP028253/SRR3133401/SRR3133401.sra
		SRR3133414				74534080	88550	602					ftp://ftp-trace.ncbi.nlm.nih.gov/sra/sra-instant/reads/ByStudy/sra/SRP/SRP028/SRP028253/SRR3133414/SRR3133414.sra
		SRR489493	GSE37456	16	Bladder	10493798	1603	191	1509	414		Dong, Y., Xie, M., Jiang, Y., Xiao, N., Du, X., Zhang, W., ... & Chen, W. (2013). Sequencing and automated whole-genome optical mapping of the genome of a domestic goat (Capra hircus). Nature biotechnology, 31(2), 135-141.	ftp://ftp-trace.ncbi.nlm.nih.gov/sra/sra-instant/reads/ByStudy/sra/SRP/SRP012/SRP012378/SRR489493/SRR489493.sra
		SRR489494			Brain	8290088	1548	150					ftp://ftp-trace.ncbi.nlm.nih.gov/sra/sra-instant/reads/ByStudy/sra/SRP/SRP012/SRP012378/SRR489494/SRR489494.sra
		SRR489495			Heart	11249216	1175	143					ftp://ftp-trace.ncbi.nlm.nih.gov/sra/sra-instant/reads/ByStudy/sra/SRP/SRP012/SRP012378/SRR489495/SRR489495.sra
		SRR489496			Kidney	10848865	2016	168					ftp://ftp-trace.ncbi.nlm.nih.gov/sra/sra-instant/reads/ByStudy/sra/SRP/SRP012/SRP012378/SRR489496/SRR489496.sra
		SRR489497			Liver	23023020	2319	347					ftp://ftp-trace.ncbi.nlm.nih.gov/sra/sra-instant/reads/ByStudy/sra/SRP/SRP012/SRP012378/SRR489497/SRR489497.sra
		SRR489498			Lung	9177877	1888	178					ftp://ftp-trace.ncbi.nlm.nih.gov/sra/sra-instant/reads/ByStudy/sra/SRP/SRP012/SRP012378/SRR489498/SRR489498.sra
		SRR489499			Lymph	9830367	2102	215					ftp://ftp-trace.ncbi.nlm.nih.gov/sra/sra-instant/reads/ByStudy/sra/SRP/SRP012/SRP012378/SRR489499/SRR489499.sra
		SRR489500			Muscle	11747131	1642	196					ftp://ftp-trace.ncbi.nlm.nih.gov/sra/sra-instant/reads/ByStudy/sra/SRP/SRP012/SRP012378/SRR489500/SRR489500.sra
		SRR489501			Ovarian	12524491	2484	233					ftp://ftp-trace.ncbi.nlm.nih.gov/sra/sra-instant/reads/ByStudy/sra/SRP/SRP012/SRP012378/SRR489501/SRR489501.sra
		SRR489502			Spleen	8040106	1109	140					ftp://ftp-trace.ncbi.nlm.nih.gov/sra/sra-instant/reads/ByStudy/sra/SRP/SRP012/SRP012378/SRR489502/SRR489502.sra
		SRR489503			Secondary hair folicle (individual A)	13708434	1715	160					ftp://ftp-trace.ncbi.nlm.nih.gov/sra/sra-instant/reads/ByStudy/sra/SRP/SRP012/SRP012378/SRR489503/SRR489503.sra
		SRR489504			Secondary hair folicle (individual B)	25336175	6505	109					ftp://ftp-trace.ncbi.nlm.nih.gov/sra/sra-instant/reads/ByStudy/sra/SRP/SRP012/SRP012378/SRR489504/SRR489504.sra
		SRR489505			Secondary hair folicle (individual C)	2020520	958	26					ftp://ftp-trace.ncbi.nlm.nih.gov/sra/sra-instant/reads/ByStudy/sra/SRP/SRP012/SRP012378/SRR489505/SRR489505.sra
		SRR489506			Primaryhair folicle (individual A)	31587738	2697	286					ftp://ftp-trace.ncbi.nlm.nih.gov/sra/sra-instant/reads/ByStudy/sra/SRP/SRP012/SRP012378/SRR489506/SRR489506.sra
		SRR489507			Primaryhair folicle (individual B)	37441859	3480	428					ftp://ftp-trace.ncbi.nlm.nih.gov/sra/sra-instant/reads/ByStudy/sra/SRP/SRP012/SRP012378/SRR489507/SRR489507.sra
		SRR489508			Primaryhair folicle (individual C)	33283479	2824	310					ftp://ftp-trace.ncbi.nlm.nih.gov/sra/sra-instant/reads/ByStudy/sra/SRP/SRP012/SRP012378/SRR489508/SRR489508.sra
	SRP014175	SRR520145		4	Back skin (anagen phase)	22566575	9974	697	923	276			ftp://ftp-trace.ncbi.nlm.nih.gov/sra/sra-instant/reads/ByStudy/sra/SRP/SRP014/SRP014175/SRR520145/SRR520145.sra
		SRR520146			Body side skin part of body coat of the cashmere goat (anagen phase)	16407276	3894	353					ftp://ftp-trace.ncbi.nlm.nih.gov/sra/sra-instant/reads/ByStudy/sra/SRP/SRP014/SRP014175/SRR520146/SRR520146.sra
		SRR520147			Belly skin (anagen phase)	22802126	9965	688					ftp://ftp-trace.ncbi.nlm.nih.gov/sra/sra-instant/reads/ByStudy/sra/SRP/SRP014/SRP014175/SRR520147/SRR520147.sra
		SRR520148			Body side skin part of trunk coat of the cashmere goat (anagen phase)			53					ftp://ftp-trace.ncbi.nlm.nih.gov/sra/sra-instant/reads/ByStudy/sra/SRP/SRP014/SRP014175/SRR520148/SRR520148.sra
	SRP015859	SRR609420		4	Back skin (catagen phase)	39278745	10997	828	1189	306			ftp://ftp-trace.ncbi.nlm.nih.gov/sra/sra-instant/reads/ByStudy/sra/SRP/SRP015/SRP015859/SRR609420/SRR609420.sra
		SRR609421			Back skin (catagen phase)	28430725	5334	451					ftp://ftp-trace.ncbi.nlm.nih.gov/sra/sra-instant/reads/ByStudy/sra/SRP/SRP015/SRP015859/SRR609421/SRR609421.sra
		SRR609447			Back skin (catagen phase)	33541030	11387	845					ftp://ftp-trace.ncbi.nlm.nih.gov/sra/sra-instant/reads/ByStudy/sra/SRP/SRP015/SRP015859/SRR609447/SRR609447.sra
		SRR609448			Body side skin (catagen phase)	35525476	6678	587					ftp://ftp-trace.ncbi.nlm.nih.gov/sra/sra-instant/reads/ByStudy/sra/SRP/SRP015/SRP015859/SRR609448/SRR609448.sra
	SRA063005	SRR636844	GSE43013	6	Liver	21503825	3253	404	2584	306			ftp://ftp-trace.ncbi.nlm.nih.gov/sra/sra-instant/reads/ByExp/sra/SRX/SRX211/SRX211584/SRR636844/SRR636844.sra
		SRR636845			Liver	17574900	3421	442					ftp://ftp-trace.ncbi.nlm.nih.gov/sra/sra-instant/reads/ByExp/sra/SRX/SRX211/SRX211584/SRR636845/SRR636845.sra
		SRR636894			Kidney	41702392	9434	667					ftp://ftp-trace.ncbi.nlm.nih.gov/sra/sra-instant/reads/ByExp/sra/SRX/SRX211/SRX211584/SRR636894/SRR636894.sra
		SRR636895			Kidney	54943890	8763	1019					ftp://ftp-trace.ncbi.nlm.nih.gov/sra/sra-instant/reads/ByExp/sra/SRX/SRX211/SRX211584/SRR636895/SRR636895.sra
		SRR636939			Brain	58474839	13449	804					ftp://ftp-trace.ncbi.nlm.nih.gov/sra/sra-instant/reads/ByExp/sra/SRX/SRX211/SRX211584/SRR636939/SRR636939.sra
		SRR636940			Brain	31465820	10468	862					ftp://ftp-trace.ncbi.nlm.nih.gov/sra/sra-instant/reads/ByExp/sra/SRX/SRX211/SRX211584/SRR636940/SRR636940.sra
		SRR747797		1	Pooled tissuesa	33541030	4887	360	360	76		Sharma, U., Banerjee, P., & Joshi, J. (2012). Identification of SNPs in goats (Capra hircus) using RNA-Seq analysis. International Journal of Animal and Veterinary Advances, 4(4), 272-283.	ftp://ftp-trace.ncbi.nlm.nih.gov/sra/sra-instant/reads/ByStudy/sra/SRP/SRP005/SRP005639/SRR747797/SRR747797.sra
	SRA095904	SRR943136		3	The dermal papilla cells derived from the primary hair follicle of pelage skin of the Inner Mongolia Cashmere goat sampling during anagen	44049752	4893	477	869	224			ftp://ftp-trace.ncbi.nlm.nih.gov/sra/sra-instant/reads/ByStudy/sra/SRP/SRP028/SRP028253/SRR943136/SRR943136.sra
		SRR943137			The dermal papilla cells derived from the secondary hair follicle of pelage skin of the Inner Mongolia Cashmere goat sampling during anagen	38848156	4667	432					ftp://ftp-trace.ncbi.nlm.nih.gov/sra/sra-instant/reads/ByStudy/sra/SRP/SRP028/SRP028253/SRR943137/SRR943137.sra
		SRR943138			The dermal papilla cells derived from the secondary hair follicle of pelage skin of the Inner Mongolia Cashmere goat sampling during telogen	39336292	4703	397					ftp://ftp-trace.ncbi.nlm.nih.gov/sra/sra-instant/reads/ByStudy/sra/SRP/SRP028/SRP028253/SRR943138/SRR943138.sra
	SRA096125	SRR943302	GSE49258	2	Skeletal muscle (day 90)	11266465	3488	395	523	132			ftp://ftp-trace.ncbi.nlm.nih.gov/sra/sra-instant/reads/ByExp/sra/SRX/SRX328/SRX328069/SRR943302/SRR943302.sra
		SRR943303			Skeletal muscle (six mongth)	11689078	2803	238					ftp://ftp-trace.ncbi.nlm.nih.gov/sra/sra-instant/reads/ByExp/sra/SRX/SRX328/SRX328069/SRR943303/SRR943303.sra
		BG2		2	Pooled tissuesb	39043303	13756	646	933	177		Present study
		LN2			Pooled tissuesb	45318186	15142	606
	SRP056134	SRR1917587		2	Endometrium	37956770	4643	715	1124	51			ftp://ftp-trace.ncbi.nlm.nih.gov/sra/sra-instant/reads/ByStudy/sra/SRP/SRP056/SRP056134/SRR1917587/SRR1917587.sra
		SRR1917586				40107434	4023	716					ftp://ftp-trace.ncbi.nlm.nih.gov/sra/sra-instant/reads/ByStudy/sra/SRP/SRP056/SRP056134/SRR1917586/SRR1917586.sra
	This study	10c_02419		28	Skin	36985817	4561	658	4081			Present study
		10c_7317				59764074	6330	789
		10c_8418				36077522	4940	678
		10e_1027				34462453	4159	637
		10e_5107				61749204	7595	858
		10e_6468				37961716	4647	652
		5c_7317				36824388	4869	687
		5c_8418				68703391	7187	800
		5e_5107				67972026	6754	777
		5e_6468				47643882	5177	754
		6c_02419				95130974	12999	943
		6c_7317				54789858	7475	682
		6c_8418				43910597	4869	658
		6e_1027				44283043	4874	710
		6e_5107				60568079	6740	812
		6e_6468				28976670	3561	516
		8c_02419				37747909	4180	664
		8c_7317				46052620	4924	724
		8c_8418				63635010	7136	847
		8e_1027				39308255	4821	687
		8e_5107				37893057	4453	657
		8e_6468				55705599	4716	705
		9c_02419				38750934	5088	711
		9c_7317				48205272	4916	710
		9c_8418				46226553	5102	734
		9e_1027				40997700	5565	701
		9e_5107				41959273	5385	701
		9e_6468				43854126	5174	702
		a, liver and kidney
		b, heart, liver, spleen, lung, kidney, muscle, skin, marrow, and pallium
