# Supplementary material for: Genome-wide discovery of lincRNAs with spatiotemporal expression patterns in the skin of goat during the cashmere growth cycle
Source: BMC Genomics. 2018 Jun 26;19:495. doi: 10.1186/s12864-018-4864-x (PMC6019838; doi:10.1186/s12864-018-4864-x)
Supplement: Supplementary file 6 — Table S2. Gene function enrichment analysis based on the GO annotation of DEGs. (XLSX 56 kb) [file 12864_2018_4864_MOESM6_ESM.xlsx]

## Sheet: Pathway
Table S2 Gene function enrichment analysis based on te GO annotation of DEGs.
Cluster ID	Gene Ontology	Adjusted p value	GO terms	GO names
Cluster K1	Biology Process	1.11e-31	GO:0030198	extracellular matrix organization
		4.6e-17	GO:0048856	anatomical structure development
		1.03e-16	GO:0048731	system development
		4.88e-15	GO:0022610	biological adhesion
		4.17e-10	GO:0030199	collagen fibril organization
		3.11e-08	GO:0051094	positive regulation of developmental process
		5.04e-07	GO:2000145	regulation of cell motility
		7.67e-05	GO:0090287	regulation of cellular response to growth factor stimulus
		0.00206	GO:0008283	cell proliferation
		0.00598	GO:0009719	response to endogenous stimulus
		0.0132	GO:0007167	enzyme linked receptor protein signaling pathway
		0.0138	GO:0048585	negative regulation of response to stimulus
		0.02	GO:0023051	regulation of signaling
		0.0495	GO:0010646	regulation of cell communication
	Cell Component	4.8e-52	GO:0031012	extracellular matrix
		1.05e-24	GO:0005581	collagen trimer
		2.25e-17	GO:0005788	endoplasmic reticulum lumen
		0.0129	GO:0005886	plasma membrane
		0.0311	GO:0005589	collagen type VI trimer
	Molecular Function	1.03e-13	GO:0005539	glycosaminoglycan binding
		5.46e-13	GO:0005201	extracellular matrix structural constituent
		1.17e-10	GO:0008201	heparin binding
		4.74e-09	GO:0005509	calcium ion binding
		1.5e-08	GO:0005518	collagen binding
		5.65e-06	GO:0019838	growth factor binding
		8.57e-06	GO:0004222	metalloendopeptidase activity
		2.99e-05	GO:0050840	extracellular matrix binding
		0.000241	GO:0005178	integrin binding
		0.00274	GO:0001968	fibronectin binding
		0.0217	GO:0019798	procollagen-proline dioxygenase activity
	KEGG pathway	1.18e-10	KEGG:04510	Protein digestion and absorption
		3.32e-10	KEGG:04512	ECM-receptor interaction
		4e-07	KEGG:04270	PI3K-Akt signaling pathway
		6.12e-06	KEGG:04371	Focal adhesion
		0.00328	KEGG:04151	Hypertrophic cardiomyopathy (HCM)
		0.00572	KEGG:04022	Dilated cardiomyopathy (DCM)
		0.0171	KEGG:04924	Human papillomavirus infection
Cluster K2	KEGG pathway	0.0284	KEGG:04657	IL-17 signaling pathway
Cluster K3	Biology Process	1.63e-21	GO:0050896	response to stimulus
		1.11e-14	GO:0007154	cell communication
		4.63e-14	GO:0001775	cell activation
		2.1e-12	GO:0006928	movement of cell or subcellular component
		5.22e-08	GO:0030029	actin filament-based process
		5.37e-07	GO:0019220	regulation of phosphate metabolic process
		6.09e-06	GO:0051128	regulation of cellular component organization
		1.13e-05	GO:0001932	regulation of protein phosphorylation
		3.3e-05	GO:0060548	negative regulation of cell death
		5.52e-05	GO:0001934	positive regulation of protein phosphorylation
		9.56e-05	GO:0030036	actin cytoskeleton organization
		0.00171	GO:0006816	calcium ion transport
		0.0044	GO:0071880	adenylate cyclase-activating adrenergic receptor signaling pathway
		0.00505	GO:2000351	regulation of endothelial cell apoptotic process
		0.0123	GO:0050731	positive regulation of peptidyl-tyrosine phosphorylation
		0.0146	GO:0015844	monoamine transport
		0.0218	GO:0090280	positive regulation of calcium ion import
		0.0244	GO:0007266	Rho protein signal transduction
		0.0387	GO:0051924	regulation of calcium ion transport
	Cell Component	0.00399	GO:0045121	membrane raft
		3.85e-06	GO:0009986	cell surface
		0.00523	GO:0009897	external side of plasma membrane
		0.0279	GO:0005925	focal adhesion
		3.09e-10	GO:0031982	vesicle
		0.00258	GO:0043235	receptor complex
		0.000928	GO:0015629	actin cytoskeleton
		1.25e-14	GO:0031226	intrinsic component of plasma membrane
		1.46e-15	GO:0044459	plasma membrane part
		2.34e-05	GO:0044449	contractile fiber part
		6.4e-16	GO:0005576	extracellular region
		0.0169	GO:0044297	cell body
	Molecular Function	5.69e-05	GO:0038023	signaling receptor activity
		1.59e-06	GO:0005102	receptor binding
		0.0292	GO:0004857	enzyme inhibitor activity
		0.0018	GO:0003779	actin binding
		9.04e-08	GO:0004872	receptor activity
		0.0441	GO:0098772	molecular function regulator
		0.00915	GO:0004935	adrenergic receptor activity
		0.0499	GO:0051379	epinephrine binding
		0.00569	GO:0005509	calcium ion binding
		0.00201	GO:0032403	protein complex binding
	KEGG pathway	0.000861	KEGG:04514	Cell adhesion molecules (CAMs)
		0.00332	KEGG:05144	Malaria
		8.31e-05	KEGG:04270	Vascular smooth muscle contraction
		1.3e-08	KEGG:04610	Complement and coagulation cascades
		0.0357	KEGG:04064	NF-kappa B signaling pathway
		0.0275	KEGG:05133	Pertussis
		0.000132	KEGG:04062	Chemokine signaling pathway
		7.42e-05	KEGG:04022	cGMP-PKG signaling pathway
		1.56e-05	KEGG:04060	Cytokine-cytokine receptor interaction
		0.00923	KEGG:04640	Hematopoietic cell lineage
		1.48e-07	KEGG:05150	Staphylococcus aureus infection
		0.00106	KEGG:04924	Renin secretion
Cluster K4	Biology Process	1.36e-09	GO:0043588	skin development
		1.4e-07	GO:0009888	tissue development
		1.11e-06	GO:0070268	cornification
		5.26e-06	GO:0006811	ion transport
		2.61e-05	GO:0034220	ion transmembrane transport
		0.000182	GO:0042303	molting cycle
		0.000583	GO:0003333	amino acid transmembrane transport
		0.0212	GO:0030149	sphingolipid catabolic process
		0.0229	GO:0031668	cellular response to extracellular stimulus
		0.0296	GO:0016338	calcium-independent cell-cell adhesion via plasma membrane cell-adhesion molecules
	Cell Component	3.33e-05	GO:0044425	membrane part
		0.000548	GO:0044459	plasma membrane part
		0.00107	GO:0045177	apical part of cell
		0.0177	GO:0031982	vesicle
	Molecular Function	6.61e-06	GO:0015075	ion transmembrane transporter activity
		0.0103	GO:0042813	Wnt-activated receptor activity
		0.0267	GO:0017147	Wnt-protein binding
	KEGG pathway	0.00198	KEGG:04216	Ferroptosis
		0.0141	KEGG:00260	Glycine, serine and threonine metabolism
		0.0142	KEGG:01230	Biosynthesis of amino acids
		0.0163	KEGG:05217	Basal cell carcinoma
		0.0452	KEGG:00600	Sphingolipid metabolism
Cluster K5	Biology Process	5.19e-46	GO:0051301	cell division
		2.46e-43	GO:0007049	cell cycle
		2.64e-42	GO:0007059	chromosome segregation
		2.34e-37	GO:0000819	sister chromatid segregation
		2.1e-15	GO:0007017	microtubule-based process
		6.39e-12	GO:0051321	meiotic cell cycle
		1.88e-09	GO:0034508	centromere complex assembly
		1.71e-07	GO:0031055	chromatin remodeling at centromere
		7.64e-07	GO:0006336	DNA replication-independent nucleosome assembly
		1.82e-06	GO:0061641	CENP-A containing chromatin organization
		2.65e-06	GO:0006259	DNA metabolic process
		3.4e-06	GO:0071459	protein localization to chromosome, centromeric region
		1.94e-05	GO:0051310	metaphase plate congression
		5.63e-05	GO:0031145	anaphase-promoting complex-dependent catabolic process
		0.000118	GO:0008283	cell proliferation
		0.00112	GO:1904668	positive regulation of ubiquitin protein ligase activity
		0.00201	GO:0042787	protein ubiquitination involved in ubiquitin-dependent protein catabolic process
		0.0064	GO:0031100	animal organ regeneration
	Cell Component	4.09e-32	GO:0000775	chromosome, centromeric region
		1.04e-27	GO:0000776	kinetochore
		2.86e-11	GO:0030496	midbody
		3.41e-11	GO:0000780	condensed nuclear chromosome, centromeric region
		5.05e-10	GO:0005874	microtubule
	Molecular Function	5.32e-05	GO:0008017	microtubule binding
		9.02e-05	GO:0003777	microtubule motor activity
		0.00745	GO:0005515	protein binding
	KEGG pathway	9.81e-13	KEGG:04110	Cell cycle
		2.6e-06	KEGG:04914	Progesterone-mediated oocyte maturation
		3.07e-06	KEGG:04114	Oocyte meiosis
		0.0149	KEGG:04218	Cellular senescence
		0.0182	KEGG:04115	p53 signaling pathway

## Sheet: Cluster K1
AADACL3
ACVRL1
ADAM12
ADAM19
ADAMTS10
ADAMTS12
ADAMTS15
ADAMTS18
ADAMTS2
ADAMTS7
ADAMTS9
ADAP2
ADGRA2
ADGRD1
ADGRL4
AEBP1
AGTR1
AHR
AK1
AKAP12
ALDH3A1
ALX4
AMACR
ANGPT1
ANGPT4
ANGPTL1
ANGPTL2
ANK2
ANKRD50
ANTXR2
ANXA6
APBA1
APBB1IP
APLNR
APOE
AQP3
ARHGEF25
ASPA
ASPN
ATP12A
ATRNL1
B3GNT9
BICC1
BIN1
BMP1
C11H2orf40
C1H3orf70
C1QTNF2
C1QTNF3
C1QTNF5
C1QTNF7
C25H16orf89
C7H19orf80
CA11
CACNA1G
CALCRL
CALML4
CAPN6
CASP1
CCBE1
CCDC80
CD248
CD36
CD93
CDC42EP2
CDON
CELF2
CEP170
CERCAM
CLEC11A
CLEC14A
CLEC3B
CLMP
CNTN1
CNTNAP1
COL12A1
COL14A1
COL15A1
COL16A1
COL1A2
COL21A1
COL23A1
COL27A1
COL5A1
COL5A2
COL5A3
COL6A1
COL6A2
COL6A3
COL6A5
COL6A6
COL8A1
COPZ2
CORIN
CORO2B
CPEB1
CPXM1
CRABP1
CREB3L1
CTHRC1
CXCL13
CYS1
DAB2
DCLK1
DCN
DENND2A
DLC1
DMPK
DNM1
DOC2B
DPEP1
DPT
DRAM1
DYSF
ECM2
EDIL3
EFEMP2
EGFL7
EGFLAM
ELN
EMILIN1
EMILIN2
EML1
EMP3
EMX2
ENO3
ENPP2
ENTPD1
EPB41L3
ERICH2
ERICH4
ETV5
FABP3
FAM109B
FAM114A1
FAM126A
FAM167B
FAM180B
FAM198A
FAM198B
FAR2
FAT4
FBLN1
FBN1
FBXL7
FCGRT
FGF10
FGF7
FKBP10
FKBP14
FKBP7
FN1
FNDC1
FNDC3B
FNDC5
FOLR3
FOS
FOXH1
FOXS1
FRAS1
FSTL1
FUT11
FXYD1
FXYD5
GALNT16
GFPT1
GKN1
GLB1
GLB1L
GLIPR2
GLT8D2
GNB3
GNG11
GPC3
GPR143
GPR161
GPR176
GPSM3
GPX7
GPX8
GRP
GUCY1B3
GXYLT2
HAND2
HAPLN1
HAPLN3
HMGCS2
HOXA7
HOXD8
HSD11B2
HSPA12B
HSPB6
HTRA1
IFI35
IFI6
IGDCC4
IGF1
IGFBP1
IGFBP5
IGLON5
IGSF10
IKBIP
INHBA
IRF8
IRX3
ITGA4
ITGA5
ITGA9
ITGB3
JDP2
KAZALD1
KCNA6
KCNIP2
KCNJ8
KERA
KIF26B
KITLG
KLHDC8B
KLHL13
KLK14
KLK5
KLK8
KLK9
KRT2
LAMA2
LAMA4
LDB2
LDLRAD2
LECT1
LGI4
LGR5
LHFP
LHX6
LIMCH1
LIX1L
LOC102169411
LOC102169698
LOC102171304
LOC102171351
LOC102171608
LOC102171808
LOC102171934
LOC102172204
LOC102173556
LOC102173614
LOC102174036
LOC102174115
LOC102174446
LOC102174766
LOC102174835
LOC102174895
LOC102174980
LOC102175251
LOC102176024
LOC102177048
LOC102177414
LOC102177708
LOC102178266
LOC102178291
LOC102178417
LOC102180194
LOC102180659
LOC102180664
LOC102181582
LOC102181752
LOC102182869
LOC102183007
LOC102183372
LOC102184887
LOC102184901
LOC102185363
LOC102185942
LOC102186039
LOC102186944
LOC102186976
LOC102187597
LOC102188098
LOC102188268
LOC102188510
LOC102189201
LOC102189655
LOC102189713
LOC102191043
LOC102191280
LOC106501796
LOC106502660
LOC106503020
LOC106503064
LOC106503488
LOC106503489
LOC106503612
LOC106503746
LOC106503962
LONRF3
LOX
LOXL2
LPAR1
LPL
LRRC17
LRRC75A
LSAMP
LSMEM2
LTBP1
LTF
LUM
LY6D
LY6E
LYL1
LYVE1
MAP1B
MAP7D3
MASP1
MATN4
MBOAT2
MEF2C
MEIS3
MEX3B
MFAP2
MFAP5
MKX
MLANA
MME
MMP16
MMP19
MMP2
MMP23B
MMP27
MYL3
MYOC
NFAM1
NFIA
NHSL2
NID1
NID2
NKG7
NNAT
NOV
NPNT
NREP
NTNG1
OAF
OLFM2
OLFML2B
OLFML3
OSR2
P3H1
P3H3
P3H4
P4HA1
P4HA2
PARVB
PCDH12
PCOLCE
PCSK5
PDE4D
PDGFRA
PDGFRL
PDIA5
PEBP4
PGLYRP1
PI16
PI3
PID1
PKDCC
PLA2R1
PLAC9
PLOD3
PLXDC1
PNPLA5
PPAPDC3
PREX1
PROM1
PROS1
PRR16
PRRX1
PTGES
PTGFR
PTGS2
PTN
PVRL3
PYCR1
PYGM
QPRT
RAB3IL1
RAI2
RARRES2
RASGRP3
RASL10B
RCAN2
RCN1
RCN3
RECK
REV3L
RFTN2
RHOQ
RHOU
RNF144A
RNF150
ROBO2
ROR1
RRBP1
RSPO3
RUNX2
RXRG
S100A4
S100A7
SCD5
SEC23A
SELP
SEMA3D
SEMA6C
SERPINE2
SERPING1
SERPINH1
SFRP4
SGCB
SHISA3
SLC16A2
SLC17A9
SLC26A10
SLC35D3
SLC45A2
SLIT2
SMTNL2
SNAI1
SOCS2
SOLD1
SOX18
SPDEF
SPON1
SRPX
SSC5D
SSPN
SULF1
SVEP1
SYT11
SYT9
TAC1
TBC1D8B
TBX15
TBX18
TCTN1
TENM3
TGFB3
TGFBI
THBS3
TMED3
TMEM119
TMEM132C
TMEM207
TMEM255A
TMEM263
TMEM35
TMEM37
TMEM47
TMEM59L
TMOD4
TNFSF13
TNN
TRAM2
TREM1
TRPM1
TSPAN11
TSPAN4
TSPYL5
TWIST1
USHBP1
VASH2
VCAN
VNN1
VNN2
VSTM4
WBP5
WISP1
XPNPEP2
ZBTB20
ZDHHC2
ZEB2
ZNF385D
ZNF423
ZNF569
linc-chi274
linc-chi1142
linc-chi305
linc-chi1398
linc-chi3574
linc-chi1767
linc-chi1660
linc-chi382
linc-chi2810
linc-chi2306
linc-chi3638
linc-chi1818
linc-chi645
linc-chi123
linc-chi1918
linc-chi895
linc-chi3034
linc-chi2189
linc-chi2506
linc-chi3532
linc-chi3234
linc-chi697
linc-chi1422
linc-chi2584
linc-chi1413
linc-chi928
linc-chi1392
linc-chi2037
linc-chi393
linc-chi3089
linc-chi2801
linc-chi3235
linc-chi1342
linc-chi452
linc-chi632
linc-chi1636
linc-chi1473
linc-chi767
linc-chi3111
linc-chi2731
linc-chi1013
linc-chi3547
linc-chi134
linc-chi1796
linc-chi2443
linc-chi3320
linc-chi2392
linc-chi3404
linc-chi3203
linc-chi1297
linc-chi2467
linc-chi1091
linc-chi2323
linc-chi3353
linc-chi1451
linc-chi713
linc-chi2568
linc-chi3258
linc-chi3466
linc-chi1728
linc-chi2583
linc-chi2710
linc-chi1298
linc-chi1459
linc-chi1017
linc-chi3182
linc-chi3480
linc-chi180
linc-chi1259
linc-chi1718
linc-chi295
linc-chi475
linc-chi2300
linc-chi1237
linc-chi3600
linc-chi3287
linc-chi1667

## Sheet: Cluster K2
ABCC11
AQP8
ATP7A
CA4
GJB1
GLYATL2
IL17D
IL17REL
IL25
KRT18
LDHD
LOC100860813
LOC102168534
LOC102168699
LOC102172887
LOC102173177
LOC102174897
LOC102177819
LOC102180556
LOC102182197
LOC102182996
LOC102185525
LOC102187755
LOC102190903
LOC106501743
LOC106501918
LOC106502335
LOC106503140
LOC106503328
LOC106503582
LOC106503939
MMP9
S100A12
SERPINF2
ST6GALNAC1
TRPV5
TRPV6
linc-chi2525
linc-chi3626
linc-chi2352
linc-chi467
linc-chi2713
linc-chi2112
linc-chi941
linc-chi2161
linc-chi3509
linc-chi2062
linc-chi2657
linc-chi1762
linc-chi2035
linc-chi3512
linc-chi3448
linc-chi1110
linc-chi1022
linc-chi2663
linc-chi1699
linc-chi2666
linc-chi2638

## Sheet: Cluster K3
2018-09-01
ABCA6
ABCC4
ABI3
ACKR1
ACKR4
ACSM1
ACTA2
ACTC1
ACTG2
ADAM33
ADAMTSL1
ADAMTSL3
ADAMTSL4
ADCY4
ADGRF5
ADHFE1
ADRA1A
ADRA2A
ADRA2C
ADRB1
ADRB2
AIFM2
AKAP4
ALAS2
ALDH1L2
ALOX12B
AMICA1
ANKRD66
ANPEP
ANTXR1
AOC3
APLN
APOA1
AQP1
AR
ARHGAP6
ARHGEF6
ARSI
ASB2
ATF3
AVPR1A
BATF3
BBC3
BCHE
BCL3
C15H11orf52
C15H11orf96
C16H1orf186
C1QA
C1QB
C1QC
C1QTNF6
C1R
C1S
C2
C27H8orf4
C28H10orf99
C3
C3AR1
C3H1orf162
C5AR1
C7
CADM3
CAMK1
CAP2
CARD11
CARD14
CBFA2T3
CBLB
CCDC129
CCDC3
CCDC69
CCL17
CCL19
CCL2
CCL20
CCL21
CCL22
CCL24
CCL5
CCM2L
CCND3
CCR2
CD1D
CD2
CD207
CD276
CD37
CD3D
CD3G
CD40
CD5
CD53
CD63
CD7
CD84
CD86
CDH19
CDH4
CDH5
CDO1
CFB
CFL2
CGREF1
CH25H
CHGA
CHI3L2
CHRDL1
CIDEC
CILP
CLCF1
CLDN7
CLEC12A
CLEC1A
CLEC2A
CNFN
CNN1
COCH
COL3A1
CORO1A
CPA3
CPED1
CPNE5
CPZ
CR2
CSF2RA
CSN1S1
CSN2
CSN3
CTGF
CTSK
CXCL12
CXCL16
CXCR1
CXHXorf36
CYGB
CYR61
CYTH4
CYYR1
DAAM2
DACT3
DCHS1
DDR2
DES
DIXDC1
DKK1
DLK2
DLX5
DNAJB5
DNAJC12
DNM3
DOCK11
DPYSL2
DTNA
DUOX1
DZIP1L
EBF1
EBF3
ECSCR
EGFL6
ELL3
EMB
EN1
EPHB2
EPS8L1
EYA2
F2RL2
F8
FAM105A
FAM107A
FAM110D
FAM171A1
FAM180A
FAM65B
FAM65C
FAM78B
FAM81A
FBP2
FBXL22
FCER1A
FCER1G
FCMR
FGFBP1
FGL2
FHL1
FLNC
FLT4
FOSB
FOXA1
FOXI3
GALNT10
GALNT15
GAS6
GDPD2
GEM
GJA4
GMFG
GMPR
GNAQ
GNB5
GNG7
GPM6A
GPM6B
GPR132
GPR83
GRASP
GUCY1A3
HAL
HBBC
HCLS1
HHIPL1
HIGD1B
HIVEP3
HMGA2
HOXD9
HRCT1
HRH2
HRNR
HS3ST3B1
HSD11B1
HSD3B7
HSPA6
HSPB2
HSPG2
HTRA3
ICAM1
ICOSLG
IFFO1
IFI44L
IFIT2
IGF2
IGFBP2
IKZF1
IL20RA
IL22RA1
IL2RG
IL4R
IL6ST
IRF1
IRS1
ITGA1
ITGA8
ITGAL
ITGBL1
ITIH4
ITPR1
JAK3
JCHAIN
KCNJ2
KCNMA1
KCNN1
KDR
KMT2A
KREMEN2
KRT4
LAMA3
LAMC3
LAMP3
LAT
LAYN
LIMS2
LINGO1
LMOD1
LOC100860781
LOC100860826
LOC102168428
LOC102168680
LOC102168903
LOC102168959
LOC102169304
LOC102169855
LOC102169863
LOC102170043
LOC102170144
LOC102170446
LOC102170693
LOC102170772
LOC102170823
LOC102170970
LOC102171053
LOC102171143
LOC102171153
LOC102171507
LOC102171558
LOC102171745
LOC102171783
LOC102171917
LOC102171965
LOC102172254
LOC102172768
LOC102172792
LOC102172863
LOC102172960
LOC102173934
LOC102173987
LOC102174116
LOC102174387
LOC102174421
LOC102174834
LOC102175398
LOC102175560
LOC102175572
LOC102175610
LOC102175704
LOC102175876
LOC102176078
LOC102176353
LOC102176412
LOC102176878
LOC102176927
LOC102177073
LOC102177157
LOC102177379
LOC102177484
LOC102177641
LOC102177855
LOC102177890
LOC102178129
LOC102178303
LOC102178534
LOC102178538
LOC102178853
LOC102179403
LOC102179433
LOC102179660
LOC102179721
LOC102179727
LOC102179835
LOC102179867
LOC102179878
LOC102180110
LOC102180308
LOC102180391
LOC102180547
LOC102180569
LOC102180655
LOC102181105
LOC102181160
LOC102181202
LOC102181811
LOC102181854
LOC102181959
LOC102182273
LOC102182395
LOC102182460
LOC102182508
LOC102182746
LOC102182927
LOC102182970
LOC102183142
LOC102183149
LOC102183568
LOC102184074
LOC102184083
LOC102184145
LOC102184335
LOC102184389
LOC102184629
LOC102184859
LOC102184922
LOC102185438
LOC102185461
LOC102186478
LOC102186682
LOC102187162
LOC102187356
LOC102187517
LOC102188072
LOC102188340
LOC102188588
LOC102189554
LOC102189753
LOC102190602
LOC102190685
LOC102191415
LOC102191424
LOC102191806
LOC106501748
LOC106501808
LOC106501826
LOC106501840
LOC106501852
LOC106501856
LOC106501870
LOC106502091
LOC106502299
LOC106502311
LOC106502799
LOC106503100
LOC106503436
LOC106503464
LOC106503599
LOC106504001
LOC106504012
LOC106504020
LOC106504031
LOXL4
LPXN
LRG1
LRMP
LRP1
LRP4
LRRC25
LRRC3
LRRC32
LRRC8C
LSP1
LVRN
LY96
LYSMD2
MAN1A1
MAN1C1
MANEAL
MAOA
MAP1A
MAP28
MAP3K7CL
MCTP1
MECOM
MEIS2
MEOX2
METTL24
MLPH
MMP11
MMP7
MMRN2
MOXD1
MPP6
MPZ
MRC2
MRGPRF
MRVI1
MS4A2
MYH11
MYL9
MYLK
MYRIP
NAV1
NCF1
NCF4
NDNF
NDRG4
NDUFA4L2
NES
NEURL1B
NFATC4
NFKBIZ
NGEF
NGFR
NOG
NOVA1
NPHS2
NPR1
NPR3
NR1D1
NR2F2
NR4A2
NRROS
OLFM1
OLFML1
OSMR
PADI2
PAEP
PALD1
PARP8
PCDH18
PCOLCE2
PCP4
PCP4L1
PDE1B
PDE2A
PDE4B
PDE5A
PDGFRB
PDLIM3
PECAM1
PGM5
PHACTR1
PIGR
PINLYP
PITX1
PLA2G7
PLAT
PLAUR
PLCB4
PLLP
PLN
PLS1
PLVAP
PLXNA4
PMEL
PODXL
POSTN
PPIC
PPP1R14A
PPP1R1A
PPP1R1B
PREX2
PRKCDBP
PRRG3
PRRX2
PRUNE2
PSMB8
PSMB9
PSTPIP1
PTAFR
PTGDS
PTGER3
PTH1R
PTP4A3
PTPN7
PTPRB
PTPRCAP
PTPRG
PTPRU
PTPRZ1
PTX3
QPCT
RADIL
RAET1E
RAMP3
RARRES1
RASGRP2
RASIP1
RBP2
RBPMS
RBPMS2
RCSD1
RELB
REM1
RENBP
RFX2
RGS1
RGS4
RGS5
RHOJ
RIMS3
RINL
RPRM
RPS6KA2
RPS6KL1
RRAD
RRAS
RSPO1
RTN4R
RUNX1T1
S100A8
SASH3
SBSPON
SCIN
SCN2B
SCNN1B
SCNN1G
SCUBE2
SDPR
SDS
SELE
SELPLG
SEMA3B
SEMA6D
SERPINB7
SERPINE1
SERPINF1
SERTM1
SGCD
SH2B2
SH2D3C
SH3BGR
SHANK3
SHOX2
SIGLEC1
SIT1
SLC15A3
SLC16A14
SLC22A3
SLC28A3
SLC2A3
SLC2A4
SLC35F1
SLC38A4
SLC43A1
SLC4A11
SLC5A11
SLC6A17
SLC7A2
SLC9A3
SLURP1
S-LZ
SNCA
SNCG
SNED1
SOCS3
SOGA1
SOWAHB
SPARC
SPI1
SPINK4
SPINK7
SPINK9
SPOCK1
SPOCK2
SRPX2
STAC2
STARD9
STC1
STMN2
STXBP6
SUSD2
SYDE1
SYNE1
SYNPO2
SYT7
TBX2
TCAP
TEK
TGFB1I1
TGFBR3
TGM2
THBS2
THEM5
TIE1
TMEM252
TMEM44
TMEM45B
TMOD1
TMOD2
TMTC2
TNC
TNFAIP2
TNFAIP3
TNFAIP6
TNFRSF18
TNFSF15
TNNI1
TNS1
TOX
TPM2
TPPP
TPPP3
TRAF3IP3
TRANK1
TRPV2
TSHZ3
TTC28
TWIST2
TYROBP
UBA7
UCP2
UTS2R
VAMP2
VAV1
VEGFC
VIM
VIPR2
VSTM2L
VWA2
VWF
WAS
WFDC1
WFDC5
WISP2
WNT16
WSCD1
WSCD2
ZBED3
ZBTB16
ZC2HC1A
ZC3H12A
ZCCHC24
ZFHX3
ZFPM2
ZMYM6NB
ZNF391
ZNF467
ZNF521
ZNF853
linc-chi1877b
linc-chi2809
linc-chi3500
linc-chi3150
linc-chi1233
linc-chi857
linc-chi1938
linc-chi1532
linc-chi3216
linc-chi915
linc-chi496
linc-chi310
linc-chi1625
linc-chi673
linc-chi80
linc-chi777
linc-chi2815
linc-chi808
linc-chi1426
linc-chi1301
linc-chi1877
linc-chi346
linc-chi1892
linc-chi1940
linc-chi1411
linc-chi1751
linc-chi1421
linc-chi1228
linc-chi1420
linc-chi2007
linc-chi3006
linc-chi2802
linc-chi1315
linc-chi2033
linc-chi1945
linc-chi2297
linc-chi1550
linc-chi1516
linc-chi3602
linc-chi3541
linc-chi2010
linc-chi3413
linc-chi1148
linc-chi2804
linc-chi1967
linc-chi3421
linc-chi3211
linc-chi1801
linc-chi2737
linc-chi3398
linc-chi3484
linc-chi3285
linc-chi2228
linc-chi876
linc-chi20
linc-chi3303
linc-chi2257
linc-chi585
linc-chi843
linc-chi2709
linc-chi1792
linc-chi3079
linc-chi3100
linc-chi2695
linc-chi1131
linc-chi2275
linc-chi1518
linc-chi220
linc-chi2065
linc-chi1186
linc-chi790
linc-chi2283
linc-chi3355
linc-chi2009
linc-chi107
linc-chi2811
linc-chi682
linc-chi227
linc-chi550
linc-chi2831
linc-chi2067
linc-chi3093
linc-chi1526
linc-chi2296
linc-chi559
linc-chi2837
linc-chi1843
linc-chi101
linc-chi1016
linc-chi2702
linc-chi1836
linc-chi15

## Sheet: Cluster K4
AATK
ABCA1
ABCA2
ABCB9
ABCG1
ABHD12B
ABHD2
ABHD5
ACP6
ACPP
ACSL3
ACTBL2
ADAMTSL2
ADGRL2
ADGRL3
ADRA1B
AGMO
AGT
AHCY
AIM1
ALDH1A2
ALDH2
ALOX12
ALOX15
ALS2
AMMECR1
AMPD3
ANKRD22
ANKS4B
ANO3
ANXA9
APCDD1L
APOD
AQP9
ARAP2
ARC
ARHGAP24
ARHGAP28
ARHGAP8
ARID3A
ARL15
ARL5A
ARRDC3
ARSH
ASAH2
ASB13
ASCC3
ASL
ASPRV1
ASS1
ATAD2B
ATG2B
ATG9B
ATL1
ATOX1
ATP13A4
ATP2C2
ATP6V0A4
ATP6V1B1
ATP6V1C2
AVPI1
B3GNT3
B4GALNT3
BAALC
BAMBI
BARX2
BCAS1
BCO1
BHLHE23
BMP2
BMP2K
BMPER
BNC2
BRAF
BRAP
C11H9orf171
C16H1orf95
C18H16orf70
C1H3orf52
C21H14orf142
C28H10orf10
C2CD2
C3H1orf68
C3H2orf54
C7H5orf46
C8H9orf72
CA6
CACNA2D3
CAPN12
CAPN8
CARS
CBARP
CBS
CBX2
CCDC155
CCDC85C
CCL25
CCL27
CCNJ
CD99L2
CDC14A
CDHR2
CDK5R1
CDK8
CDKN2B
CDNF
CDS1
CDSN
CECR2
CELSR2
CERS4
CHAC1
CHMP4C
CHN2
CHRNB1
CHST1
CLCN4
CLDN1
CLDN10
CLDN11
CLDN12
CLDN17
CLDN3
CNOT6
CNTFR
COL4A5
CPEB2
CPEB4
CPM
CPQ
CRAT
CREB5
CREG2
CRISPLD1
CRNN
CRTAC1
CRYAB
CRYBG3
CSDC2
CST6
CTH
CTPS1
CTSA
CTSB
CTSV
CTSZ
CXADR
CYSTM1
DACH1
DAPK2
DAPL1
DBNDD1
DCBLD1
DCK
DCLK3
DCT
DDI2
DDX58
DEDD2
DEPDC1B
DHCR24
DIO3
DIRC2
DLEC1
DLX1
DLX3
DLX4
DMTN
DNAJC6
DNAJC7
DNAL4
DNASE1L2
DOK4
DSC2
DSC3
DSG4
DUSP14
DUSP2
DUSP5
DUSP8
EAF1
ECEL1
EDN2
EDNRB
EDRF1
EFHD1
EFR3B
EGR3
EIF2B5
ELAC2
ELF3
ELF5
ELL2
ELOVL7
EMILIN3
ENC1
ENDOU
ENGASE
ENTPD3
EPB41L4B
EPGN
EPN3
EPT1
ERC1
ERI1
ESM1
ESPN
ESRP1
ETNPPL
EXTL2
FA2H
FADS6
FAM107B
FAM150B
FAM167A
FAM214A
FAM222A
FAM25A
FAM26D
FAM26E
FAM46B
FAM49A
FAM83A
FAM83C
FAM83D
FAM83G
FBP1
FBXO32
FEM1C
FGF18
FGF2
FGF21
FGF22
FHDC1
FHOD3
FILIP1L
FMN1
FMO2
FOXN1
FOXRED2
FRMD3
FRMD4A
FRMPD1
FRS2
FUT1
FXYD7
FYN
FZD10
FZD3
FZD5
FZD6
G6PD
GABRP
GALC
GALE
GAN
GAS2L3
GATM
GCHFR
GCLC
GDF15
GFOD1
GFRA3
GGACT
GJA1
GJB2
GJB6
GLCCI1
GLDN
GLRX
GM2A
GMCL1
GNAL
GNG4
GNMT
GOLGA7B
GP5
GPAM
GPR155
GPR157
GPR37
GPRC5D
GPRIN1
GPT2
GRIA3
GSDMA
GSR
GSS
GTPBP2
GUCA1A
GYG1
HCN2
HEPHL1
HJURP
HKDC1
HMGA1
HMOX1
HOMER1
HOXC13
HS6ST2
HSBP1L1
HSD17B14
HSPA14
HSPA2
IFRD1
IGF2BP2
IGSF9
IL1A
IL37
IMPDH1
INSIG1
IRF7
ISPD
ITGB6
ITPKC
IVL
IZUMO4
JMY
JUNB
K26
KAP8
KCNIP3
KCNJ11
KCNK2
KCNK5
KCNK7
KCNMB4
KCTD14
KCTD4
KIAA1549
KIAA1644
KIF3C
KLHL29
KLHL4
KLK10
KLK6
KPRP
KRT23
KRT25
KRT27
KRT35
KRT38
KRT39
KRT40
KRT6A
KRT72
KRT74
KRT82
KRT84
KRT9
KRTAP11-1
KRTAP15-1
KRTAP3-1
KY
L2HGDH
LAP3
LBH
LCN2
LEF1
LGI3
LGR4
LIPE
LIX1
LMBR1L
LNPEP
LNX1
LOC100860930
LOC100861174
LOC100861175
LOC100861179
LOC100861181
LOC100861381
LOC102168380
LOC102168381
LOC102168404
LOC102168487
LOC102168521
LOC102168573
LOC102169134
LOC102169313
LOC102169696
LOC102169702
LOC102170238
LOC102170264
LOC102170308
LOC102170546
LOC102171368
LOC102171702
LOC102172084
LOC102172125
LOC102172133
LOC102172205
LOC102172428
LOC102172490
LOC102172504
LOC102172755
LOC102172766
LOC102172952
LOC102173512
LOC102173702
LOC102173761
LOC102173780
LOC102173866
LOC102174044
LOC102174062
LOC102174170
LOC102174332
LOC102174398
LOC102174444
LOC102174594
LOC102174647
LOC102174664
LOC102174711
LOC102174841
LOC102175054
LOC102175613
LOC102176090
LOC102176161
LOC102176212
LOC102176457
LOC102176522
LOC102176685
LOC102176726
LOC102176758
LOC102176764
LOC102176873
LOC102177057
LOC102177231
LOC102177258
LOC102177434
LOC102177561
LOC102177756
LOC102178051
LOC102178426
LOC102178483
LOC102178509
LOC102178678
LOC102178767
LOC102178876
LOC102178921
LOC102179044
LOC102179090
LOC102179319
LOC102179595
LOC102179810
LOC102179881
LOC102180330
LOC102180424
LOC102180609
LOC102180888
LOC102181101
LOC102181374
LOC102181419
LOC102181431
LOC102181710
LOC102181719
LOC102181992
LOC102181993
LOC102182100
LOC102182125
LOC102182233
LOC102182256
LOC102182381
LOC102182538
LOC102182581
LOC102182669
LOC102182748
LOC102182762
LOC102182985
LOC102183026
LOC102183211
LOC102183236
LOC102183406
LOC102183486
LOC102183754
LOC102183766
LOC102184018
LOC102184223
LOC102184252
LOC102184297
LOC102184404
LOC102184572
LOC102184693
LOC102184713
LOC102184770
LOC102185049
LOC102185156
LOC102185181
LOC102185235
LOC102185323
LOC102185409
LOC102185436
LOC102185449
LOC102185562
LOC102185652
LOC102185739
LOC102186254
LOC102186288
LOC102186542
LOC102186773
LOC102186806
LOC102187369
LOC102187909
LOC102188015
LOC102188051
LOC102188400
LOC102188626
LOC102189033
LOC102189391
LOC102189437
LOC102189874
LOC102190411
LOC102190498
LOC102191046
LOC102191166
LOC102191238
LOC102191453
LOC102191547
LOC102191795
LOC106501809
LOC106501816
LOC106501819
LOC106501825
LOC106501868
LOC106501912
LOC106501913
LOC106501929
LOC106502066
LOC106502201
LOC106502351
LOC106502374
LOC106502413
LOC106502465
LOC106503203
LOC106503204
LOC106503215
LOC106503216
LOC106503217
LOC106503219
LOC106503220
LOC106503248
LOC106503494
LOC106503519
LOC106503534
LOC106503583
LOC106503679
LOC106503723
LOC106503767
LOC106503903
LOC106503930
LPCAT3
LPIN3
LRRC15
LY6G6D
LYG2
LYPLA1
LZTS1
MAB21L3
MAFF
MALL
MAP1LC3C
MAP4K2
MAT1A
MAT2A
MDFI
ME1
MEGF9
MEST
METTL8
MEX3A
MFAP3L
MGAT5
MGST3
MIOX
MMP1
MMS22L
MOB1B
MOSPD1
MPZL2
MREG
MRPL15
MSI1
MSI2
MSX1
MSX2
MUC15
MXD1
MYO5C
NAALADL2
NABP1
NATD1
NAV2
NCKAP5
NCKAP5L
NELL2
NEU2
NEU3
NFE2L3
NGF
NIPAL3
NKAIN1
NKD1
NKPD1
NPC1
NPTX2
NPTXR
NPY
NRG2
NUAK2
NUP210
OCA2
OIP5
OTOP2
OTUB2
OVOL1
P2RY1
P2RY2
PADI3
PADI4
PAG1
PANX2
PAQR5
PAQR8
PAX8
PCDH19
PCDH7
PCSK1N
PDCD4
PDE8B
PDZK1
PDZRN3
PELI1
PFKFB2
PFKM
PGAM2
PGBD5
PGF
PHGDH
PHTF1
PHTF2
PHYHIP
PIM1
PITHD1
PKP2
PLA2G2F
PLAGL2
PLB1
PLCD1
PLCG2
PLCXD2
PLEKHA7
PLEKHA8
PLEKHB1
PLEKHH2
PLK3
PLXNA1
PLXNA2
PLXNB3
PNLIPRP3
POP1
PPIF
PPM1D
PPM1H
PPP1R15A
PPP1R2
PPP2R1B
PPT2
PQLC2
PRDM1
PREP
PRICKLE2
PROB1
PROCR
PROM2
PRR15
PRR5L
PRR9
PRRT1
PRSS12
PRSS23
PRSS27
PRSS8
PSD3
PSORS1C2
PTCH2
PTPN5
PTPRE
RAB11FIP4
RAB15
RAB37
RAB3IP
RAB7B
RANBP10
RAP1GAP
RAP1GAP2
RAPGEF4
RASSF8
RASSF9
RBKS
RBM3
REEP6
RET
RIOK3
RNASE13
RNF149
RNF152
RNF180
RNF19B
RNF222
RNF223
RNF34
RNF39
RNFT1
ROBO1
RPS6KA1
RPTN
RTKN2
S100A1
S100A2
S100A3
S1PR3
SAMD11
SARDH
SCD
SCNN1D
SEC14L2
SEMA6A
SERINC2
SERINC5
SERPINA1
SERPINB12
SESN2
SESN3
SFRP1
SFRP2
SFRP5
SFTPD
SFXN5
SGK1
SH2D4A
SH3GL3
SH3YL1
SHF
SHH
SHISA2
SHMT1
SKP2
SLAIN1
SLC12A2
SLC15A1
SLC15A2
SLC19A3
SLC1A4
SLC1A5
SLC22A18
SLC22A23
SLC24A3
SLC25A37
SLC30A1
SLC34A3
SLC35B4
SLC35D1
SLC35G1
SLC36A1
SLC36A2
SLC38A3
SLC39A10
SLC39A2
SLC39A6
SLC39A8
SLC40A1
SLC41A2
SLC43A2
SLC4A1
SLC52A3
SLC5A8
SLC6A14
SLC6A4
SLC6A6
SLC7A1
SLC7A5
SLC7A8
SLC9A2
SLC9A3R1
SLC9B2
SLCO5A1
SMOC1
SMOX
SMPD1
SMPD3
SMPDL3B
SNX13
SORCS2
SP6
SPNS2
SPP1
SPPL3
SPTLC3
SRMS
SSTR2
ST6GAL1
STAR
STEAP2
STK17A
STK26
STK39
STRA6
STRBP
STS
STX6
SUCLA2
SUCO
SUN2
SUV39H2
SYNGR1
SYTL2
TAF9B
TBC1D23
TCF15
TCF7
TCHH
TCHHL1
TCP11L2
TDG
TENM2
TGFA
TGM3
TGM6
TGM7
THEG
THRSP
TLE4
TLL2
TM4SF1
TMC4
TMC7
TMEM116
TMEM181
TMEM235
TMEM41B
TMEM51
TMEM62
TMEM86A
TMEM88B
TMTC3
TNFRSF6B
TP53INP1
TP53INP2
TPD52L1
TPM1
TRAK2
TREX2
TRIM10
TRIM59
TRPV3
TSPAN2
TSPAN33
TTYH3
TXNRD1
UBE2D1
UCHL3
UNC5B
UPK1B
USP2
USP38
USP45
USP6NL
VANGL2
VAX2
VDR
VMA21
VRK1
VSIG8
VTCN1
WDR26
WHSC1
WIF1
WIPI1
WISP3
WNT2B
XDH
XKRX
XPOT
XRRA1
XYLB
YOD1
ZDHHC20
ZDHHC21
ZDHHC23
ZFAND4
ZFAND5
ZNF185
ZNF436
ZNF618
ZNF664
ZNF710
ZRANB1
ZSWIM1
linc-chi2166
linc-chi1245
linc-chi2776
linc-chi3141
linc-chi3610
linc-chi1201
linc-chi3019
linc-chi2594
linc-chi1303
linc-chi841
linc-chi1216
linc-chi2941
linc-chi232
linc-chi2870
linc-chi2417
linc-chi814
linc-chi1701
linc-chi1577
linc-chi3231
linc-chi361
linc-chi2169
linc-chi3168
linc-chi2698
linc-chi315
linc-chi1893
linc-chi3057
linc-chi2321
linc-chi3581
linc-chi1977
linc-chi1572
linc-chi1548
linc-chi1480
linc-chi2596
linc-chi1417
linc-chi1331
linc-chi2236
linc-chi1339
linc-chi3601
linc-chi1036
linc-chi2272
linc-chi2966
linc-chi764
linc-chi237
linc-chi900
linc-chi2131
linc-chi1598b
linc-chi1631
linc-chi1204
linc-chi3563
linc-chi162
linc-chi1574
linc-chi1084
linc-chi2579
linc-chi79
linc-chi1594
linc-chi523
linc-chi2545
linc-chi391
linc-chi819
linc-chi3526
linc-chi1960
linc-chi2316
linc-chi3538
linc-chi2099
linc-chi3420
linc-chi1811
linc-chi2969b
linc-chi1512
linc-chi2755
linc-chi3531
linc-chi2470
linc-chi2581
linc-chi2487
linc-chi276
linc-chi1789
linc-chi2742
linc-chi724
linc-chi3494
linc-chi3213
linc-chi3222
linc-chi430
linc-chi3043
linc-chi2332
linc-chi2970
linc-chi3044
linc-chi218
linc-chi1121
linc-chi1454
linc-chi2593
linc-chi3459
linc-chi1799
linc-chi2738
linc-chi1346
linc-chi466
linc-chi1474
linc-chi3564
linc-chi1385
linc-chi210
linc-chi655
linc-chi263
linc-chi1895
linc-chi2045
linc-chi2193
linc-chi3518
linc-chi653
linc-chi2948
linc-chi2267
linc-chi2399
linc-chi1261
linc-chi2897
linc-chi754
linc-chi502
linc-chi2787
linc-chi3268
linc-chi2341
linc-chi3405
linc-chi2850
linc-chi25
linc-chi1819
linc-chi2354
linc-chi1054
linc-chi2674
linc-chi2329
linc-chi1018
linc-chi2082
linc-chi313
linc-chi2241
linc-chi1862
linc-chi1793
linc-chi3037
linc-chi1263
linc-chi17
linc-chi352
linc-chi460
linc-chi43
linc-chi1530
linc-chi2192
linc-chi2315
linc-chi1283
linc-chi3453
linc-chi3376
linc-chi3535
linc-chi1543
linc-chi2385
linc-chi2176
linc-chi365
linc-chi532
linc-chi3058
linc-chi785
linc-chi92
linc-chi934
linc-chi2439
linc-chi2524
linc-chi2735
linc-chi849
linc-chi2176b
linc-chi1176
linc-chi894
linc-chi1634
linc-chi957
linc-chi1440
linc-chi3445
linc-chi2817
linc-chi484
linc-chi300
linc-chi192
linc-chi2628b
linc-chi1358
linc-chi1706
linc-chi275
linc-chi828
linc-chi1714
linc-chi2504
linc-chi839
linc-chi1715
linc-chi145
linc-chi2846
linc-chi2360
linc-chi1598
linc-chi2476
linc-chi2472
linc-chi2685
linc-chi1154
linc-chi141
linc-chi1595
linc-chi203
linc-chi3395
linc-chi2165
linc-chi2116
linc-chi420
linc-chi277
linc-chi197
linc-chi664
linc-chi207
linc-chi1429
linc-chi2798
linc-chi2753
linc-chi2303
linc-chi3329
linc-chi2652
linc-chi1672
linc-chi1673
linc-chi204
linc-chi205
linc-chi1770
linc-chi2752
linc-chi343
linc-chi2609
linc-chi2754
linc-chi278
linc-chi1608
linc-chi1513
linc-chi2665
linc-chi279
linc-chi206
linc-chi337

## Sheet: Cluster K5
2018-09-11
ABI3BP
ABRACL
ACER3
ADAMTS17
ALDH1A3
ANGPTL5
ANLN
ARHGAP11A
ARL5B
ARSE
ASF1B
ASPM
AURKA
AURKB
BGN
BIRC5
BLM
BMP3
BNC1
BRCA1
BRIP1
BUB1
BUB1B
C19H17orf67
C1H21orf91
CARNMT1
CASQ2
CCDC184
CCDC89
CCNA2
CCNB1
CCNB2
CCNB3
CCNF
CD164L2
CDC20
CDC25A
CDC6
CDCA2
CDCA3
CDCA8
CDK1
CDKN3
CENPA
CENPE
CENPF
CENPK
CENPL
CENPN
CENPT
CENPU
CENPW
CEP55
CKAP2
CKS2
CLSPN
CNDP1
COL11A1
COL1A1
CRLF1
CRYM
CRYZ
DBF4
DBI
DEPDC7
DKK2
DLGAP5
DNAH7
DTL
DUSP10
DZIP1
E2F3
E2F8
ECT2
EDARADD
EFNB3
EMID1
ESPL1
ETV3L
EZH2
FABP7
FADS1
FADS2
FAM101B
FAM126B
FAM132A
FAM169A
FAM171B
FAM195A
FAM46C
FAM64A
FANCD2
FBXO5
FIGF
FOXM1
GAA
GCSH
GINS1
GLI1
GMFB
GNG13
GNPDA2
GPC1
GPX4
GTSE1
HELLS
HEYL
HMGB3
HS3ST2
HUNK
IL1F10
IMPAD1
ISYNA1
KATNBL1
KIAA0101
KIAA1524
KIF11
KIF14
KIF15
KIF20A
KIF22
KIF23
KIF2C
KIF4A
KLHL28
KNTC1
KPNA2
LBR
LEPR
LGALS4
LOC100861279
LOC102169213
LOC102170758
LOC102171419
LOC102172669
LOC102173027
LOC102175809
LOC102177410
LOC102179328
LOC102181045
LOC102182334
LOC102182376
LOC102185463
LOC102186947
LOC102187021
LOC102187109
LOC102188074
LOC102188618
LOC102189638
LOC102190318
LOC102190621
LOC102191152
LOC102191345
LOC102191748
LOC106501742
LOC106501829
LOC106502842
LOC106503059
LOC106503257
LOC106503503
LOC106503993
LOXL1
LPAR3
LPAR6
LYPLAL1
MAD2L1
MAPK6
MASTL
MEMO1
MIS18A
MIS18BP1
MKI67
MND1
MT3
MTFR2
MYBL2
MYCN
MYL10
MYL6B
NCAM1
NCAPG
NCAPG2
NCAPH
NDC80
NEK2
NOTUM
NSUN3
NUF2
NUSAP1
ORC1
ORMDL1
PAQR3
PBK
PGLYRP2
PI15
PLA2G4A
PLK1
PLK4
POC1B
POLE
POLR3G
PRELID2
PRPH
PRR11
PRR36
PSAT1
PTCH1
PTGER2
PTTG1
RAB38
RAD51AP1
RBP7
RCHY1
RHBG
RPL22L1
RRM2
SCUBE3
SDC2
SELENBP1
SGOL1
SHCBP1
SKA1
SKA3
SLC16A7
SLC1A3
SLC27A6
SLC39A14
SLC4A4
SLC5A6
SLIT3
SMC2
SMOC2
SPAG5
SPC24
SPC25
SRSF5
STARD10
STIL
STMN1
TEX30
TK1
TMEM106C
TMEM180
TNNT1
TOP2A
TRUB1
TSTD3
TTK
TYMS
UBE2C
UHRF1
VAT1L
WDR86
WNT11
ZNF19
ZWILCH
linc-chi1311
linc-chi388
linc-chi1299
linc-chi2586
linc-chi768
linc-chi1049
linc-chi1646
linc-chi1048
linc-chi1750
linc-chi3516
linc-chi506
linc-chi2177
linc-chi78
linc-chi3073
linc-chi1140
linc-chi1599
linc-chi2184
linc-chi903
linc-chi42
linc-chi3253
linc-chi1951
linc-chi2763
linc-chi3272
linc-chi108
linc-chi1062
linc-chi2356
linc-chi3585
linc-chi2884
linc-chi51
linc-chi2826
linc-chi2268
linc-chi2875
linc-chi985
linc-chi1220
linc-chi2437
linc-chi306
linc-chi1153
linc-chi2851
linc-chi2488
linc-chi662
linc-chi967
linc-chi3041
linc-chi1401
linc-chi1112
linc-chi3473
linc-chi1296
linc-chi2431
linc-chi1816
linc-chi556
linc-chi3472
linc-chi3525
linc-chi3047
linc-chi2969
linc-chi3597
linc-chi2024
linc-chi2628
linc-chi798
linc-chi2424
linc-chi2639
linc-chi2590
linc-chi540
linc-chi524
linc-chi1507
linc-chi1795
linc-chi2444
linc-chi3608
linc-chi735
linc-chi2164
linc-chi931
linc-chi934b
linc-chi2105
linc-chi739
linc-chi1871
linc-chi716
linc-chi1979
linc-chi396
linc-chi2818
linc-chi3599
linc-chi1790
linc-chi2824
linc-chi1605
linc-chi3023
linc-chi3208
linc-chi2551
linc-chi3049
linc-chi1428
