# Supplementary material for: Genome-wide discovery of lincRNAs with spatiotemporal expression patterns in the skin of goat during the cashmere growth cycle
Source: BMC Genomics. 2018 Jun 26;19:495. doi: 10.1186/s12864-018-4864-x (PMC6019838; doi:10.1186/s12864-018-4864-x)
Supplement: Supplementary file 7 — Table S3. Cluster of differential expressed lincRNAs and their proximal genes. Blank in yellow represents hair follicle development-related gene; lincRNA ID in bold represent the differentially expressed HF-highly expressed lincRNAs. (XLSX 43 kb) [file 12864_2018_4864_MOESM7_ESM.xlsx]

## Sheet: Sheet1
Table S3 Cluster of the differential expressed lincRNAs and their proximal genes.
ClusterID	lincRNA ID	Neighbored genes (differential expressed gene, Cluster)		co-expression pair
Cluster 1	linc-chi1013	LOC102177258 (DEG, K4)	NCAM1 (DEG, K5)
	linc-chi1017	NXPE2	CADM1
	linc-chi1091	CD44	SLC1A2
	linc-chi1142	LOC106502980	ACTRT2
	linc-chi123	SCARB1	NCOR2
	linc-chi1237	MED13L	TBX3
	linc-chi1259	SNRPD3	SNRPD3
	linc-chi1297	TMEM132C	LOC102176066
	linc-chi1298	TMEM132C	LOC102176066
	linc-chi134	BANP	ZNF469
	linc-chi1342	BANP	ZNF469
	linc-chi1392	MTSS1L	IL34
	linc-chi1398	WWOX	DYNLRB2
	linc-chi1413	FAM92B	GSE1
	linc-chi1422	BANP	ZNF469
	linc-chi1451	MEIS3 (DEG, K1)	LOC102171644
	linc-chi1459	LOC102179803	LOC102180073
	linc-chi1473	HLF	MMD
	linc-chi1636	HELZ	LOC106502579
	linc-chi1660	PLCL1	SATB2
	linc-chi1667	IGFBP2 (DEG, K3)	IGFBP5 (DEG, K1)
	linc-chi1718	LOC102179328(DEG, K5)	BIN1 (DEG, K5)	√
	linc-chi1728	LOC102176173	AGPS
	linc-chi1767	TNP1	LOC102175727
	linc-chi1796	ARHGEF10L	RCC2
	linc-chi180	LOC102172437	LOC102172437
	linc-chi1818	DAB2 (DEG, K1)	LIFR
	linc-chi1918	RTL1	LOC106503392
	linc-chi2037	LOC106503404	MRPS24
	linc-chi2189	OFCC1	SLC35B3
	linc-chi2300	MKL2	PARN
	linc-chi2306	NSMCE1	IL4R(DEG, K3)
	linc-chi2323	RBAK	LOC102175643
	linc-chi2392	ADRA2A (DEG, K3)	GPAM（DEG, K4）
	linc-chi2443	PWWP2B	INPP5A
	linc-chi2467	FGFR1	TACC1
	linc-chi2506	RARB	THRB
	linc-chi2568	CXCL12(DEG, K3)	LOC102169834
	linc-chi2583	SPA17	VSIG2
	linc-chi2584	CDON(DEG, K1)	RPUSD4
	linc-chi2710	LOC102172508	CMPK1
	linc-chi2731	ASB1	TWIST2(DEG, K3)
	linc-chi274	SOD1	TIAM1
	linc-chi2801	EDN2(DEG, K4)	FOXO6
	linc-chi2810	LOC102175358	COPS8
	linc-chi295	TIGIT	ZBTB20(DEG, K1)
	linc-chi3034	CRADD	PLXNC1
	linc-chi305	HES1	OPA1
	linc-chi3089	KCNA1	KCNA6(DEG,K1)
	linc-chi3111	PPARA	WNT7B
	linc-chi3182	PDE5A(DEG, K3)	FABP2
	linc-chi3203	GNPDA2	LOC102177510
	linc-chi3234	LOC102177046	SH3TC1
	linc-chi3235	ADRA2C(DEG,K3)	LOC102181583
	linc-chi3258	HMG20B	MFSD12
	linc-chi3287	CSF1R	PDGFRB(DEG,K3)
	linc-chi3320	C3(DEG,K3)	CD70
	linc-chi3353	CCNJL	C1QTNF2(DEG,K1)
	linc-chi3404	RHOBTB2	LOC102175959
	linc-chi3466	ZCCHC6	DAPK1
	linc-chi3480	LOC102179477	PAPPA
	linc-chi3532	TSPYL1	TSPYL4
	linc-chi3547	FBXL4	ADAT2
	linc-chi3574	THBS2(DEG,K3)	WDR27
	linc-chi3600	LOC102168808	LOC102181763
	linc-chi3638	LOC102177318	TMEM47(DEG,K1)
	linc-chi382	ZNF770	DPH6
	linc-chi393	VPS13C	RORA
	linc-chi452	VPS13C	RORA
	linc-chi475	LOC102188506	LOC102187597(DEG,K1)
	linc-chi632	LOC106502677	WDR5
	linc-chi645	TSC22D1	NUFIP1
	linc-chi697	RNASEH2B	LOC102182418
	linc-chi713	IL17D(DEG,K2)	IFT88
	linc-chi767	ADAM33(DEG,K3)	ATRN
	linc-chi895	NDRG1	WISP1(DEG,K1)
	linc-chi928	GRHL2	ZNF706
Cluster2	linc-chi1022	USP2(DEG,K4)	MSANTD4
	linc-chi1110	BTG2	FMOD
	linc-chi1699	PLA2G2C	PLA2G2F(DEG, K4)	√
	linc-chi1762	KLF7	CREB
	linc-chi2035	LOC102176651	TXNRD3
	linc-chi2062	CISH	HEMK1
	linc-chi2112	LOC102183024	RNF144B
	linc-chi2161	ADGRF	LOC102186812
	linc-chi2352	LOC102181920	METTL9
	linc-chi2525	MICU1	MCU
	linc-chi2638	FRMD8	SCYL1
	linc-chi2657	PEX19	DCAF8
	linc-chi2663	SPRR4	IVL(DEG,K4)	√
	linc-chi2666	LOC102185235(DEG,K4)	KPRP(DEG,K4)
	linc-chi2713	MED8	ELOVL1
	linc-chi3448	JAK2	RCL1
	linc-chi3509	SFT2D1	MPC1
	linc-chi3512	UNC93A	MLLT4
	linc-chi3626	LRCH2	PLS3
	linc-chi467	ZBTB1	HSPA2(DEG,K4)
	linc-chi941	TMEM55A	C14H8orf88
Cluster3	linc-chi101	PPP1R12B	LOC102182587
	linc-chi1016	ZBTB16(DEG,K3)	NNMT
	linc-chi107	IPO9	SHISA4
	linc-chi1131	KIAA2013	NPPA
	linc-chi1148	RGL1	ACTRT2
	linc-chi1186	TPRG1L	MEGF6
	linc-chi1228	TMEM132C(DEG,K1)	LOC102176066
	linc-chi1233	C17H12orf49	MED13L
	linc-chi1301	C17H12orf49	MED13L
	linc-chi1315	DEPDC5	YWHAH
	linc-chi1411	FAM92B	GSE1
	linc-chi1420	BANP	ZNF469
	linc-chi1421	BANP	ZNF469
	linc-chi1426	LOC102180147	CHD9
	linc-chi15	MRM1	LOC106503190
	linc-chi1516	G6PC	AARSD1
	linc-chi1518	LOC102175055	ARL4D
	linc-chi1526	BAIAP2	CHMP6
	linc-chi1532	TNRC6C	2018-09-09
	linc-chi1550	RGS9	AXIN2
	linc-chi1625	ST6GALNAC1(DEG,K2)	ST6GALNAC2
	linc-chi1751	SLC35F5	ACTR3
	linc-chi1792	UBR4	IFFO2
	linc-chi1801	LOC102185964	C2H1orf64
	linc-chi1836	CEP72	TPPP(DEG,K3)
	linc-chi1843	NEURL1B(DEG,K3)	DUSP1
	linc-chi1877	NR2F2(DEG,K3)	MCTP2
	linc-chi1877b	NR2F2(DEG,K3)	MCTP2
	linc-chi1892	MESDC2	C21H15orf26
	linc-chi1938	LOC102171923	NR2F2(DEG,K3)
	linc-chi1940	NR2F2(DEG,K3)	MCTP2
	linc-chi1945	MCTP2	RGMA
	linc-chi1967	TTC6	LOC102171928
	linc-chi20	LOC102191511	LOC102169574
	linc-chi2007	RYBP	PROK2
	linc-chi2009	MITF	LOC102190082
	linc-chi2010	LOC102178951	ADAMTS9(DEG,K1)
	linc-chi2033	SEC61A1	KBTBD12
	linc-chi2065	SEMA3B（DEG，K3）	GNAI2
	linc-chi2067	PFKFB4	PFKFB4
	linc-chi220	LOC102170819	LOC102172101
	linc-chi2228	VAPA	APCDD1
	linc-chi2257	MAPRE2	DTNA（DEG,K3）
	linc-chi227	TIGIT	ZBTB20(DEG,K1)
	linc-chi2275	NEDD4L	LOC102172957
	linc-chi2283	LOC106503555	PHLPP1
	linc-chi2296	EMP2	TEKT5
	linc-chi2297	SOCS1	PRM3
	linc-chi2695	WLS	DIRAS3
	linc-chi2702	LOC102183201	INADL
	linc-chi2709	LOC102172508	CMPK1
	linc-chi2737	LOC102187736	SNED1（DEG,K3）
	linc-chi2802	C3H1orf109	RSPO1（DEG,K3）
	linc-chi2804	GRIK3	CSF3R
	linc-chi2809	LOC102168512	AGAP1
	linc-chi2811	ASB1	TWIST2(DEG,K3)
	linc-chi2815	HDAC4	NDUFA10
	linc-chi2831	LOC102185892	LOC102172595
	linc-chi2837	TOMM7	FAM126A(DEG,K1)
	linc-chi3006	FAM83F	TNRC6B
	linc-chi3079	APOLD1	CDKN1B
	linc-chi3093	TSPAN9	TEAD4
	linc-chi310	P3H2	TP63
	linc-chi3100	GGA1	SH3BP1
	linc-chi3150	CSN1S1(DEG,K3)	CSN2(DEG,K3)
	linc-chi3211	LOC102177879	RASSF6
	linc-chi3216	USO	USO
	linc-chi3285	IL17B	CSNK1A1
	linc-chi3303	LOC102178825	PAM
	linc-chi3355	ACOT12	SSBP2
	linc-chi3398	PSAT1(DEG,K5)	TLE4(DEG,K4)
	linc-chi3413	C8H9orf89	NINJ1
	linc-chi3421	KLF4	ACTL7B
	linc-chi346	COL6A1(DEG,K1)	COL6A2(DEG,K1)
	linc-chi3484	EEF1A1	SLC17A5
	linc-chi3500	OLIG3	TNFAIP3(DEG,K3)
	linc-chi3541	FAXC	FBXL4
	linc-chi3602	LOC102171960	CHST7
	linc-chi496	LOC102186489	SLC8A1
	linc-chi550	PPP2R4	C11H9orf50
	linc-chi559	NOTCH1	NOTCH1
	linc-chi585	STON1	GTF2A1L
	linc-chi673	LOC106502720	ABCC4(DEG,K3)
	linc-chi682	GAS6(DEG,K3)	LOC102177728
	linc-chi777	PROCR(DEG,K4)	MMP24
	linc-chi790	TOX2	LOC106502799(DEG,K3)
	linc-chi80	PREX1(DEG,K1)	ARFGEF2
	linc-chi808	LOC102173207	PTPN1
	linc-chi843	LOC102188953	KLF6
	linc-chi857	BMP7	TFAP2C
	linc-chi876	LOC102173207	PTPN1
	linc-chi915	EYA1	TRPA1
Cluster4	linc-chi1608	LOC106503203(DEG,K4)	LOC106503204(DEG,K4)
	linc-chi1018	CADM1	BUD13
	linc-chi1036	ELF5(DEG,K4)	EHF
	linc-chi1054	LOC102174227	LOC102174227
	linc-chi1084	BBOX1	CCDC34
	linc-chi1121	LOC102186418	LOC102186889
	linc-chi1154	NEK2(DEG，K5)	SLC30A1（DEG，K4）
	linc-chi1176	PARP1	C16H1orf95 (DEG, K4)
	linc-chi1201	ATF3 (DEG, K3)	NENF	√
	linc-chi1204	NEK2	SLC30A1（DEG，K1）
	linc-chi1216	CAMSAP2	LOC10217311
	linc-chi1245	SPPL3(DEG, K4)	HNF1A
	linc-chi1261	MAPK1	YPEL1
	linc-chi1263	DGCR14	SLC25A1
	linc-chi1283	SCOC	MAML3
	linc-chi1303	MED13L	TBX3
	linc-chi1331	WWOX	DYNLRB2
	linc-chi1339	KLHDC4	SLC7A5(DEG, K4)
	linc-chi1346	DNAJA2	NETO2
	linc-chi1358	KIFC3	CNGB1
	linc-chi1385	LOC102183907	LOC102178939
	linc-chi141	FAM92B	GSE1
	linc-chi1417	FOXL1	C18H16orf95
	linc-chi1429	MT3 (DEG, K5)	BBS2	√
	linc-chi1440	LOC102189985	LOC102169213（DEG，K5）
	linc-chi145	LOC102178104	CCDC9
	linc-chi1454	FAM83E	RPL18
	linc-chi1474	MMD	LOC102176821
	linc-chi1480	C19H17orf64	USP32
	linc-chi1512	LOC102177561(DEG,K4)	LOC102178767(DEG,K4)
	linc-chi1513	LOC102179595(DEG,K4)	LOC102174332(DEG,K4)
	linc-chi1530	SYNGR2	TMC8
	linc-chi1543	LOC106503295	KCNJ2(DEG,K4)
	linc-chi1548	AMZ2	GNA13
	linc-chi1572	SLC6A4(DEG,K4)	BLMH
	linc-chi1574	CAMKK1	P2RX1
	linc-chi1577	RABEP1	SCIMP
	linc-chi1594	NATD1(DEG,K4)	MAP2K3
	linc-chi1595	NATD1(DEG,K4)	MAP2K3
	linc-chi1598	DLX3,DLX4 (DEG,K4)	TAC4	√
	linc-chi1599	DLX4 (DEG,K4)	TAC4
	linc-chi162	LOC106503209	SLC38A1
	linc-chi1631	LOC106503295	KCNJ2(DEG,K3)
	linc-chi1634	KCNJ2(DEG,K3)	GNA13
	linc-chi1672	AGFG1	LOC102185410
	linc-chi1673	SLC19A3(DEG,K4)	CCL20(DEG,K3)
	linc-chi17	LOC102189749	LOC106503868
	linc-chi1701	OTUD3	TMCO4
	linc-chi1706	ARHGEF10L	RCC2
	linc-chi1714	LOC102170827	HS6ST1
	linc-chi1715	LOC102170827	HS6ST1
	linc-chi1770	SLC19A3(DEG,K4)	CCL20(DEG,K3)
	linc-chi1789	LOC102170564	LOC106503219(DEG,K4)
	linc-chi1793	ARHGEF10L	RCC2
	linc-chi1799	SDHB	ATP13A2
	linc-chi1811	FCHO2	TNPO1
	linc-chi1819	RAI14	C1QTNF3(DEG,K1)
	linc-chi1862	PDZD2	LOC102186244
	linc-chi1893	TRPM1(DEG,K1)	KLF13
	linc-chi1895	KLF13	LOC106503357
	linc-chi192	HSP70.1	DIRC1
	linc-chi1960	CSPG4	SNX33
	linc-chi197	LOC106501925	LOC102172995
	linc-chi1977	LOC106503381	BCL11B
	linc-chi203	KAP8(DEG,K4)	LOC102179810(DEG,K4)
	linc-chi204	LOC100860930(DEG,K4)	KRTAP15-1(DEG,K4)
	linc-chi2045	VHL	BRK1
	linc-chi205	LOC100860930(DEG,K4)	KRTAP15-1(DEG,K4)
	linc-chi206	LOC100860930(DEG,K4)	KRTAP15-1(DEG,K4)
	linc-chi207	LOC100860930(DEG,K4)	KRTAP15-1(DEG,K4)
	linc-chi2082	RAB7A	RPN1
	linc-chi2099	VEGFA	MRPL14
	linc-chi210	CXADR(DEG,K4)	LOC102180966
	linc-chi2116	LOC102184961	CD83
	linc-chi2131	RPP40	CDYL
	linc-chi2165	DDR1	IER3
	linc-chi2166	DDR1	IER3
	linc-chi2169	TRIM31	RNF39(DEG,K4)
	linc-chi2176	LOC102168677	CDKAL1
	linc-chi2176b	LOC102168677	CDKAL1
	linc-chi218	LOC102168768	ST3GAL6
	linc-chi2192	CDYL	LOC102170286
	linc-chi2193	CDYL	LOC102170286
	linc-chi2236	TCF4	TXNL1
	linc-chi2241	SERPINB5	SERPINB12 (DEG, K4)
	linc-chi2267	SKOR2	SMAD2
	linc-chi2272	TCF4	TXNL1
	linc-chi2303	FOPNL	ABCC1
	linc-chi2315	CUX1	MYL10(DEG,K5)
	linc-chi2316	CUX1	MYL10(DEG,K5)
	linc-chi232	BDH1	APO1
	linc-chi2321	LOC102168510	AZGP1
	linc-chi2329	IQCE	TTYH3(DEG,K4)
	linc-chi2332	MAD1L1	LOC106503622
	linc-chi2341	IGFALS	HAGH
	linc-chi2354	ASL(DEG,K4)	CRCP
	linc-chi2360	LOC102183754(DEG,K4)	LOC102175082
	linc-chi237	VPS8	LOC102180892
	linc-chi2385	LOC102180892	PDGFA
	linc-chi2399	CLRN3	PTPRE(DEG,K4)
	linc-chi2417	MMS19	UBTD1
	linc-chi2439	GLRX3	TCERG1L
	linc-chi2470	ZMAT4	SFRP1(DEG,K4)
	linc-chi2472	PSD3(DEG,K4)	LOC102169935
	linc-chi2476	LOC102171402	LOC102171684
	linc-chi2487	MFHAS1	ERI1(DEG,K4)
	linc-chi25	LOC102168248	LOC102170961
	linc-chi2504	INTS10	LOC106503683
	linc-chi2524	PCBD1	UNC5B(DEG,K4)
	linc-chi2545	RET(DEG,K4)	CSGALNACT2
	linc-chi2579	LOC102176395	LOC106503719
	linc-chi2581	LOC106503723(DEG,K4)	E2F8(DEG,K5)
	linc-chi2593	FRMD8	SCYL1
	linc-chi2594	FRMD8	SCYL1
	linc-chi2596	RELA	KAT5
	linc-chi2609	LOC106503767(DEG,K4)	DUSP8(DEG,K4)
	linc-chi2628b	BARX2(DEG,K4)	JAM3
	linc-chi263	ETS2	LOC102181077
	linc-chi2652	LOC106503767	DUSP8（DEG, K4）	√
	linc-chi2665	LOC102185235(DEG,K4)	KPRP(DEG,K4)
	linc-chi2674	CD58	ATP1A1
	linc-chi2685	SLC44A3	F3
	linc-chi2698	AK4	LOC102181556
	linc-chi2735	OTOS	GPC1 (DEG, K5)	√
	linc-chi2738	PPP1R7	HDLBP
	linc-chi2742	SLAMF7	CD48
	linc-chi275	LOC102170733	KRTAP11-1（DEG, K4）	√
	linc-chi2752	SMCP	LOC102184770(DEG,K4)
	linc-chi2753	LOC102184770(DEG,K4)	LOC102185235(DEG,K4)
	linc-chi2754	LOC106501816(DEG,K4)	LOC102186818
	linc-chi2755	LOC102186818	CRNN(DEG,K4)
	linc-chi276	LOC102170733	KRTAP11-1(DEG,K4)
	linc-chi277	KAP8(DEG,K4)	LOC102179810(DEG,K4)
	linc-chi2776	PRMT6	LOC102168226
	linc-chi278	LOC100860930(DEG,K4)	KRTAP15-1(DEG,K4)
	linc-chi2787	TTLL7	ADGRL2(DEG,K4)
	linc-chi279	LOC100860930（DEG,K4）	KRTAP15-1（DEG,K4）
	linc-chi2798	TMEM125	CFAP57
	linc-chi2817	OTOS	GPC1（DEG，K4）
	linc-chi2846	GARS	GGCT
	linc-chi2850	NFE2L3（DEG，K4）	LOC102173158
	linc-chi2870	INSIG1（DEG，K4）	EN2
	linc-chi2897	PRR15(DEG，K4)	LOC102170664
	linc-chi2941	LOC102178797	CALCOCO1
	linc-chi2948	VDR(DEG,K4)	HDAC7
	linc-chi2966	TXNRD1(DEG,K4)	CHST11
	linc-chi2969b	LOC102185345	TMTC1
	linc-chi2970	LOC102185345	TMTC1
	linc-chi300	TNK2	TFRC
	linc-chi3019	LOC106502159	BRD1
	linc-chi3037	SMUG1	HOXC4
	linc-chi3043	KRT7	C5H12orf80
	linc-chi3044	KRT80	AGT101
	linc-chi3057	XRCC6BP1	CTDSP2
	linc-chi3058	XRCC6BP1	CTDSP2
	linc-chi313	SST	RTP4
	linc-chi3141	TBC1D1	LOC106502202
	linc-chi315	LOC102181339	LOC102181631
	linc-chi3168	GRPEL1	PSAPL1
	linc-chi3213	LOC102182683	EPGN(DEG,K4)
	linc-chi3222	LOC106502225	CDS1(DEG,K4)
	linc-chi3231	GRPEL1	PSAPL1
	linc-chi3268	TSPAN17	UNC5A
	linc-chi3329	TNFAIP8	DMXL1
	linc-chi337	TMPRSS2	RIPK4
	linc-chi3376	MFAP3L(DEG,K4)	LOC102190411(DEG,K4)
	linc-chi3395	FXN	TJP2
	linc-chi3405	ENTPD4	SLC25A37 (DEG,K4)	√
	linc-chi3420	RAD23B	KLF4
	linc-chi343	LOC102189437 (keratin-associated protein 12-2)(DEG,K4)	UBE2G2	√
	linc-chi3445	NFIB	LOC102172441
	linc-chi3453	GDA	ZFAND5(DEG,K4)	√
	linc-chi3459	PDLIM2	C8H8orf58
	linc-chi3494	MAP3K7	BACH2
	linc-chi3518	SENP6	MYO6
	linc-chi352	ETS2	LOC102181077
	linc-chi3526	LOC102189956	GJA1(DEG,K4)	√
	linc-chi3531	LOC102172897	RWDD1
	linc-chi3535	LOC106502470	LACE1
	linc-chi3538	LOC102181500	PREP(DEG,K4)
	linc-chi3563	UNC93A	MLLT4
	linc-chi3564	UNC93A	MLLT4
	linc-chi3581	MORF4L2	TCEAL1
	linc-chi3601	LOC102174375	LOC102174642
	linc-chi361	LOC102184152	FEM1C(DEG,K4)
	linc-chi3610	MID1	LOC102177044
	linc-chi365	BHMT	JMY(DEG,K4)
	linc-chi391	TPM1(DEG,K4)	TLN2
	linc-chi420	GTF2A1	STON2
	linc-chi43	BHLHE23(DEG,K4)	LOC102190774
	linc-chi430	LCTL	SAMD6
	linc-chi460	BLOC1S6	SLC30A4
	linc-chi466	OTX2	LOC102173663
	linc-chi484	MRPS5	ZNF514
	linc-chi502	CALM2	EPCAM
	linc-chi523	MAPRE3	DPYSL5
	linc-chi532	TAF1B	LOC102188057
	linc-chi653	FOXO1	COG6
	linc-chi655	FOXO1	COG6
	linc-chi664	SLC7A1(DEG,K4)	LOC102188510(DEG,K1)
	linc-chi724	LOC102191345(DEG,K5)	PCCA
	linc-chi754	LOC102188781	LOC102183614
	linc-chi764	ADRA1D	SMOX(DEG,K4)
	linc-chi785	DHX35	MAFB
	linc-chi79	LOC106503920	LOC102171143(DEG,K3)
	linc-chi814	ANKEF1	SNAP25
	linc-chi819	USP6NL(DEG,K4)	ECHDC3
	linc-chi828	LOC102188781	LOC102183614
	linc-chi839	SYNDIG1	CST7
	linc-chi841	UCN3	LOC102176340
	linc-chi849	PTPRA	VPS16
	linc-chi894	ST3GAL1	NDRG1
	linc-chi900	TBC1D31	DERL1
	linc-chi92	LOC102169179	GEMIN7
	linc-chi934	LOC102181697	TSPYL5(DEG,K1)
	linc-chi957	SCRIB	LOC106502819
Cluster5	linc-chi1048	LOC102184642	LOC102173869
	linc-chi1049	LOC102173869	LOC102174140
	linc-chi1062	NXPE2	CADM1
	linc-chi108	LMOD1(DEG,K3)	TIMM17A
	linc-chi1112	PLEKHA6	PLEKHA6
	linc-chi1140	HES2	ACOT7
	linc-chi1153	NEK2(DEG, K5)	SLC30A1(DEG, K4)	√
	linc-chi1220	LOC106503009	FHDC1
	linc-chi1296	PIWIL1	FZD10（DEG，K4）
	linc-chi1299	SCARB1	SCARB1
	linc-chi1311	ACADS	SPPL3（DEG，K4）
	linc-chi1401	WWOX	DYNLRB2
	linc-chi1428	LOC102188618（DEG，K5）	LOC102188072(DEG,K3)
	linc-chi1507	LOC106503277	ARHGAP23
	linc-chi1599	TAC4	KAT7
	linc-chi1605	LOC106503277	ARHGAP23
	linc-chi1646	LOC102184851	MTX2
	linc-chi1750	MGAT5(DEG,K4)	LOC106502706
	linc-chi1790	EMC1	UBR4
	linc-chi1795	ARHGEF10L	RCC2
	linc-chi1816	MOCS2	ITGA2
	linc-chi1871	IRX2	LOC106503322
	linc-chi1951	KLHL25	AGBL1
	linc-chi1979	LOC106503392	DIO3(DEG,K4)
	linc-chi2024	NUP210(DEG,K4)	IQSEC1
	linc-chi2105	DDR1	IER3
	linc-chi2164	PPT2(DEG,K4)	PRRT1(DEG,K4)
	linc-chi2177	E2F3(DEG,K5)	MBOAT1
	linc-chi2184	ADTRP	TMEM170B
	linc-chi2268	CTIF	SMAD7
	linc-chi2356	LOC102175457	GATSL2
	linc-chi2424	SMNDC1	DUSP5(DEG,K4)
	linc-chi2431	CHST15	OAT
	linc-chi2437	GLRX3	TCERG1L
	linc-chi2444	PWWP2B	INPP5A
	linc-chi2488	MFHAS1	ERI1(DEG,K4)
	linc-chi2551	EIF4EBP2	NODAL
	linc-chi2586	BARX2(DEG,K4)	JAM3
	linc-chi2590	FADS2(DEG,K5)	FADS3
	linc-chi2628	BARX2(DEG,K4)	JAM3
	linc-chi2639	AP5B1	OVOL1(DEG,K4)	√
	linc-chi2763	MAB21L3(DEG,K4)	SLC22A15
	linc-chi2818	OTOS	GPC1(DEG,K5)
	linc-chi2824	STK25	THAP4
	linc-chi2826	LOC102173063	LOC106502007
	linc-chi2851	LOC106502035	LOC106502036
	linc-chi2875	SHH(DEG,K4)	RNF32
	linc-chi2884	LOC102187556	ISPD(DEG,K4)
	linc-chi2969	LOC102185345	TMTC1
	linc-chi3023	TSPAN8	LGR5(DEG,K1)
	linc-chi3041	LOC102184693(DEG,K4)	LOC102185436(DEG,K4)
	linc-chi3047	LOC102178426(DEG,K4)	LOC102177410(DEG,K4)
	linc-chi3049	VDR(DEG,K4)	HDAC7
	linc-chi306	HES1	OPA1
	linc-chi3073	IPO8	TMTC1
	linc-chi3208	LOC102183308	REST
	linc-chi3253	S1PR5	AGT4D
	linc-chi3272	JADE2	SAR1B
	linc-chi3472	NXNL2	SPIN1
	linc-chi3473	LOC102191333	RNF20
	linc-chi3516	DLL1	FAM120B
	linc-chi3525	LOC102189956	GJA1(DEG,K4)
	linc-chi3585	PLAC1	HPRT1
	linc-chi3597	STK26(DEG,K4)	LOC106503788
	linc-chi3599	ZCCHC13	LOC102168808
	linc-chi3608	RAB9A	TCEANC
	linc-chi388	SAV1	NIN
	linc-chi396	PIGB	RAB27A
	linc-chi42	PUDP	LOC102186947 (PUDP)(DEG,K5)
	linc-chi506	LOC102173750	FOXN2
	linc-chi51	LOC102174291	ZC4H2
	linc-chi524	KLHL29(DEG,K4)	LOC102173753
	linc-chi540	NR6A1	OLFML2A
	linc-chi556	GBGT1	PAEP(DEG,K3)
	linc-chi662	UBL3	SLC7A1(DEG,K4)
	linc-chi716	COMMD6	UCHL3 （DEG，K4）	√
	linc-chi735	LOC102190048	BTBD3
	linc-chi739	GATA3	CELF2(DEG,K1)
	linc-chi768	CDH4(DEG,K3)	CDH26
	linc-chi78	MED15	LOC102170414
	linc-chi798	SULF2	LOC102171261
	linc-chi903	UBE2V2	LOC102175969
	linc-chi931	RGS22	VPS13B
	linc-chi934b	LOC102181697	TSPYL5 (DEG,K1)
	linc-chi967	FAM84B	TRIB1
	linc-chi985	ODF1	UBR5
Note: lincRNA in red means differentially expreesed
DEG, differentially expressed gene

## Sheet: Cluster1
linc-chi274
linc-chi1142
linc-chi305
linc-chi1398
linc-chi3574
linc-chi1767
linc-chi1660
linc-chi382
linc-chi2810
linc-chi2306
linc-chi3638
linc-chi1818
linc-chi645
linc-chi123
linc-chi1918
linc-chi895
linc-chi3034
linc-chi2189
linc-chi2506
linc-chi3532
linc-chi3234
linc-chi697
linc-chi1422
linc-chi2584
linc-chi1413
linc-chi928
linc-chi1392
linc-chi2037
linc-chi393
linc-chi3089
linc-chi2801
linc-chi3235
linc-chi1342
linc-chi452
linc-chi632
linc-chi1636
linc-chi1473
linc-chi767
linc-chi3111
linc-chi2731
linc-chi1013
linc-chi3547
linc-chi134
linc-chi1796
linc-chi2443
linc-chi3320
linc-chi2392
linc-chi3404
linc-chi3203
linc-chi1297
linc-chi2467
linc-chi1091
linc-chi2323
linc-chi3353
linc-chi1451
linc-chi713
linc-chi2568
linc-chi3258
linc-chi3466
linc-chi1728
linc-chi2583
linc-chi2710
linc-chi1298
linc-chi1459
linc-chi1017
linc-chi3182
linc-chi3480
linc-chi180
linc-chi1259
linc-chi1718
linc-chi295
linc-chi475
linc-chi2300
linc-chi1237
linc-chi3600
linc-chi3287
linc-chi1667

## Sheet: Cluster2
linc-chi2525
linc-chi3626
linc-chi2352
linc-chi467
linc-chi2713
linc-chi2112
linc-chi941
linc-chi2161
linc-chi3509
linc-chi2062
linc-chi2657
linc-chi1762
linc-chi2035
linc-chi3512
linc-chi3448
linc-chi1110
linc-chi1022
linc-chi2663
linc-chi1699
linc-chi2666
linc-chi2638

## Sheet: Cluster3
linc-chi1877b
linc-chi2809
linc-chi3500
linc-chi3150
linc-chi1233
linc-chi857
linc-chi1938
linc-chi1532
linc-chi3216
linc-chi915
linc-chi496
linc-chi310
linc-chi1625
linc-chi673
linc-chi80
linc-chi777
linc-chi2815
linc-chi808
linc-chi1426
linc-chi1301
linc-chi1877
linc-chi346
linc-chi1892
linc-chi1940
linc-chi1411
linc-chi1751
linc-chi1421
linc-chi1228
linc-chi1420
linc-chi2007
linc-chi3006
linc-chi2802
linc-chi1315
linc-chi2033
linc-chi1945
linc-chi2297
linc-chi1550
linc-chi1516
linc-chi3602
linc-chi3541
linc-chi2010
linc-chi3413
linc-chi1148
linc-chi2804
linc-chi1967
linc-chi3421
linc-chi3211
linc-chi1801
linc-chi2737
linc-chi3398
linc-chi3484
linc-chi3285
linc-chi2228
linc-chi876
linc-chi20
linc-chi3303
linc-chi2257
linc-chi585
linc-chi843
linc-chi2709
linc-chi1792
linc-chi3079
linc-chi3100
linc-chi2695
linc-chi1131
linc-chi2275
linc-chi1518
linc-chi220
linc-chi2065
linc-chi1186
linc-chi790
linc-chi2283
linc-chi3355
linc-chi2009
linc-chi107
linc-chi2811
linc-chi682
linc-chi227
linc-chi550
linc-chi2831
linc-chi2067
linc-chi3093
linc-chi1526
linc-chi2296
linc-chi559
linc-chi2837
linc-chi1843
linc-chi101
linc-chi1016
linc-chi2702
linc-chi1836
linc-chi15

## Sheet: Cluster4
linc-chi2166
linc-chi1245
linc-chi2776
linc-chi3141
linc-chi3610
linc-chi1201
linc-chi3019
linc-chi2594
linc-chi1303
linc-chi841
linc-chi1216
linc-chi2941
linc-chi232
linc-chi2870
linc-chi2417
linc-chi814
linc-chi1701
linc-chi1577
linc-chi3231
linc-chi361
linc-chi2169
linc-chi3168
linc-chi2698
linc-chi315
linc-chi1893
linc-chi3057
linc-chi2321
linc-chi3581
linc-chi1977
linc-chi1572
linc-chi1548
linc-chi1480
linc-chi2596
linc-chi1417
linc-chi1331
linc-chi2236
linc-chi1339
linc-chi3601
linc-chi1036
linc-chi2272
linc-chi2966
linc-chi764
linc-chi237
linc-chi900
linc-chi2131
linc-chi1598b
linc-chi1631
linc-chi1204
linc-chi3563
linc-chi162
linc-chi1574
linc-chi1084
linc-chi2579
linc-chi79
linc-chi1594
linc-chi523
linc-chi2545
linc-chi391
linc-chi819
linc-chi3526
linc-chi1960
linc-chi2316
linc-chi3538
linc-chi2099
linc-chi3420
linc-chi1811
linc-chi2969b
linc-chi1512
linc-chi2755
linc-chi3531
linc-chi2470
linc-chi2581
linc-chi2487
linc-chi276
linc-chi1789
linc-chi2742
linc-chi724
linc-chi3494
linc-chi3213
linc-chi3222
linc-chi430
linc-chi3043
linc-chi2332
linc-chi2970
linc-chi3044
linc-chi218
linc-chi1121
linc-chi1454
linc-chi2593
linc-chi3459
linc-chi1799
linc-chi2738
linc-chi1346
linc-chi466
linc-chi1474
linc-chi3564
linc-chi1385
linc-chi210
linc-chi655
linc-chi263
linc-chi1895
linc-chi2045
linc-chi2193
linc-chi3518
linc-chi653
linc-chi2948
linc-chi2267
linc-chi2399
linc-chi1261
linc-chi2897
linc-chi754
linc-chi502
linc-chi2787
linc-chi3268
linc-chi2341
linc-chi3405
linc-chi2850
linc-chi25
linc-chi1819
linc-chi2354
linc-chi1054
linc-chi2674
linc-chi2329
linc-chi1018
linc-chi2082
linc-chi313
linc-chi2241
linc-chi1862
linc-chi1793
linc-chi3037
linc-chi1263
linc-chi17
linc-chi352
linc-chi460
linc-chi43
linc-chi1530
linc-chi2192
linc-chi2315
linc-chi1283
linc-chi3453
linc-chi3376
linc-chi3535
linc-chi1543
linc-chi2385
linc-chi2176
linc-chi365
linc-chi532
linc-chi3058
linc-chi785
linc-chi92
linc-chi934
linc-chi2439
linc-chi2524
linc-chi2735
linc-chi849
linc-chi2176b
linc-chi1176
linc-chi894
linc-chi1634
linc-chi957
linc-chi1440
linc-chi3445
linc-chi2817
linc-chi484
linc-chi300
linc-chi192
linc-chi2628b
linc-chi1358
linc-chi1706
linc-chi275
linc-chi828
linc-chi1714
linc-chi2504
linc-chi839
linc-chi1715
linc-chi145
linc-chi2846
linc-chi2360
linc-chi1598
linc-chi2476
linc-chi2472
linc-chi2685
linc-chi1154
linc-chi141
linc-chi1595
linc-chi203
linc-chi3395
linc-chi2165
linc-chi2116
linc-chi420
linc-chi277
linc-chi197
linc-chi664
linc-chi207
linc-chi1429
linc-chi2798
linc-chi2753
linc-chi2303
linc-chi3329
linc-chi2652
linc-chi1672
linc-chi1673
linc-chi204
linc-chi205
linc-chi1770
linc-chi2752
linc-chi343
linc-chi2609
linc-chi2754
linc-chi278
linc-chi1608
linc-chi1513
linc-chi2665
linc-chi279
linc-chi206
linc-chi337

## Sheet: Cluster5
linc-chi1311
linc-chi388
linc-chi1299
linc-chi2586
linc-chi768
linc-chi1049
linc-chi1646
linc-chi1048
linc-chi1750
linc-chi3516
linc-chi506
linc-chi2177
linc-chi78
linc-chi3073
linc-chi1140
linc-chi1599
linc-chi2184
linc-chi903
linc-chi42
linc-chi3253
linc-chi1951
linc-chi2763
linc-chi3272
linc-chi108
linc-chi1062
linc-chi2356
linc-chi3585
linc-chi2884
linc-chi51
linc-chi2826
linc-chi2268
linc-chi2875
linc-chi985
linc-chi1220
linc-chi2437
linc-chi306
linc-chi1153
linc-chi2851
linc-chi2488
linc-chi662
linc-chi967
linc-chi3041
linc-chi1401
linc-chi1112
linc-chi3473
linc-chi1296
linc-chi2431
linc-chi1816
linc-chi556
linc-chi3472
linc-chi3525
linc-chi3047
linc-chi2969
linc-chi3597
linc-chi2024
linc-chi2628
linc-chi798
linc-chi2424
linc-chi2639
linc-chi2590
linc-chi540
linc-chi524
linc-chi1507
linc-chi1795
linc-chi2444
linc-chi3608
linc-chi735
linc-chi2164
linc-chi931
linc-chi934b
linc-chi2105
linc-chi739
linc-chi1871
linc-chi716
linc-chi1979
linc-chi396
linc-chi2818
linc-chi3599
linc-chi1790
linc-chi2824
linc-chi1605
linc-chi3023
linc-chi3208
linc-chi2551
linc-chi3049
linc-chi1428
