# Supplementary material for: Genome-wide discovery of lincRNAs with spatiotemporal expression patterns in the skin of goat during the cashmere growth cycle
Source: BMC Genomics. 2018 Jun 26;19:495. doi: 10.1186/s12864-018-4864-x (PMC6019838; doi:10.1186/s12864-018-4864-x)
Supplement: Supplementary file 8 — Table S4. FPKM values of lincRNA which show highly expression in HF of goat. (XLSX 59 kb) [file 12864_2018_4864_MOESM8_ESM.xlsx]

## Sheet: relative high expression in Hai
Table S4 FPKM values of lincRNAs which show high expression in HF of goat.
LincRNA name	Bladder	Brain	Heart	Kidney	Liver	Lung	Lymph	Muscle	Ovarian	Spleen	PHFA	PHFB	PHFC	SHFA	SHFB	SHFC
linc-chig1153	0	0	0	0	0	0.2992	0	0	0	0	0.3916	0.8327	2.8334	1.5682	4.1137	1.1216
linc-chig1048	0	0	0	0	0	0.084	0	0	0	0	1.7415	0.593	0	0.5575	0.9805	0.6705
linc-chig1176	0.1826	0	0	0.0916	0	0	0	0.1684	1.6273	0	19.814	6.3527	24.6558	10.4256	2.4487	2.2395
linc-chig1201	0	0	0	0	0	0	0	0	0	0.1409	1.0129	0.8942	0	2.669	1.3152	1.094
linc-chig1283	0	0	0	0	0	0	0	0	0.2863	0	2.7931	0	0	0.0987	2.2851	1.8353
linc-chig1296	0	0.2094	0	0	0	0	0	0	0	0	0.4912	2.4809	0	0.4375	0.6918	0.0976
linc-chig1417	0	0	0	0	0	0	0	0	0.0734	0	7.6378	0	15.1081	4.8269	2.1321	0.677
linc-chig1429	0	0.1092	0	0.0835	0	0	0	0.0768	0.0719	0	255.705	132.847	323.108	181.966	393.86	200.473
linc-chig1474	0.2009	0.5298	0.9729	0	0	0	0	0	0	0.2568	4.2072	1.8024	14.729	4.2635	2.9427	5.5208
linc-chig1574	0.2202	0	0	0	0	0	0	0	0	0	2.9064	5.4836	0	2.8164	0.8993	0.543
linc-chig1598	0	0	0	0	0	0	0	3.8447	0	0.2654	10.2098	9.1235	7.002	10.9319	12.4627	9.3407
linc-chig1672	0	0	0	1.4073	0	0	0	0	0	0	236.637	252.004	386.764	289.166	558.323	346.1
linc-chig1699	0	0	0	0	0.1331	0	0	0	0.2446	0	43.1766	87.5092	71.3123	9.5688	11.146	10.1711
linc-chig1706	0	0	0	0	0	0	0	0.0929	0	0	5.5997	3.1438	3.1473	3.3702	1.4051	4.2953
linc-chig1793	0	0	0	0.4005	0	0	0	0	0	0	4.0966	0	0	0.6091	0.4742	0.9993
linc-chig1795	0.0886	0	0.0856	0.0333	0.0216	0	0.0972	0	0.0573	0	1.5185	1.5676	1.4824	1.3943	0.9139	1.0687
linc-chig1862	0	0	0	0	0	0.8839	0	0	0.1887	0	15.5978	7.2262	37.4472	11.9374	10.4811	4.8019
linc-chig2193	0	0	0	0	0	0.0858	0	0	0.0314	0	1.3359	1.2873	0.2023	1.7803	2.6853	1.2021
linc-chig2241	0	0	0	0	0.0904	0	0	0	0	0	1.6342	3.076	0.5386	3.572	2.3438	6.2527
linc-chig2332	0	0	0	0	0	0	0	0	0.1464	0	4.5795	1.2874	6.6465	1.981	0.4423	1.1951
linc-chig2476	0	0	0	3.0376	0	0	0	0	0	0	14.6588	5.3702	18.9975	44.5748	22.5406	15.2036
linc-chig2594	0	0	0	0.1084	0	0	0	0	0	0.1385	0.7467	0.1721	0	7.3161	1.1836	1.3845
linc-chig2639	0	0.1189	0	0	0	0	0	0	0	0	2.811	1.2886	0	3.1573	2.6313	2.023
linc-chig2652	0	0	0	0	0	0	0.4327	0	0	0	200.012	359.585	444.599	117.503	205.994	76.3996
linc-chig2663	0	0	0	0	0	0.0922	0	0	0	0	0.2988	0.837	1.7403	0	0.157	0.2375
linc-chig2674	0	0	0	1.305	0.6836	0.7849	0	0	0	0	5.722	13.688	0	10.7347	14.6846	15.3348
linc-chig2735	0	0.0587	0	0	0	0	0	0	0	0	4.8258	2.4342	1.4971	3.7504	1.1945	3.7143
linc-chig275	1.2349	0.2055	0.0576	0.5513	0.1727	1.0847	0.1891	0	0.9727	0.7835	36.0353	4.9422	34.8599	55.4773	33.7218	26.1168
linc-chig2969	0	0	0	0.577	0	0	0	0	0.4972	0	3.6925	6.1625	0	3.2846	3.6503	1.8269
linc-chig2969	0	0	0	0	0	0.1557	0	0	0	0	1.0597	0.8792	0	0.9438	1.0277	1.3681
linc-chig3057	0	0	0	0	0	0	0.0936	0.1574	0.0737	0	3.0743	1.7983	3.5711	3.6709	0.9331	1.1178
linc-chig3253	0.105	0.1378	0	0.2106	0.099	0.1242	0	0.0969	0	0	1.4844	1.9881	10.9357	0.4308	2.743	2.0286
linc-chig3405	0	0	0	0	0.148	0	0	0.2925	0	0	18.9867	4.7107	24.9148	14.1584	9.8265	10.6614
linc-chig343	0	0	0	0	0	0	0.8096	0	0	0	551.512	1882.8	1359.75	121.66	308.271	208.211
linc-chig3453	0	0	0	0	1.1344	0	0	0.5679	0	0	1.9521	0	24.3801	8.8984	8.0882	3.8622
linc-chig3459	0	0	0	0	0.0605	0	0	0	0	0	0.5924	0	1.6757	0.6966	0.4631	0
linc-chig3518	0	0	0	0	0	0	0	0.2465	0	0	10.5648	7.3876	11.2339	11.7118	5.6834	8.7959
linc-chig3526	0	0	0.1481	0	0	0	0	0	0	0	0.3996	0.8552	6.4214	0.8015	2.4122	0.1657
linc-chig3608	0	0	0	0.2786	0	0	0.6779	0	0	0	1.4286	3.6385	9.0761	1.3253	4.9627	2.837
linc-chig388	0	0	0	0	0	0	0	0.1314	0	0.1821	2.5198	0	3.9792	4.3422	4.4021	3.0463
linc-chig502	0	0	0	0	0.0792	0	0	0	0	0	1.4275	4.0218	0	2.2598	3.719	1.3224
linc-chig716	0	0.3198	0.465	0.4861	0	0.5151	0.2662	0	0	0.6182	7.5998	14.9224	23.8722	41.3394	9.7214	14.5
linc-chig785	0.0304	0	0.0426	0	0.0209	0.2088	0.0969	0.9197	0.0382	0	11.4021	6.7804	6.2667	15.1395	16.4456	8.4446
linc-chig839	0	0	0	0	0	0	0	0.1342	0	0	3.0786	2.17	0	0.1995	2.013	2.2813
linc-chig894	0.249	0	0	0.4999	0	0	0.2738	0	0	0	10.4689	2.1049	0	4.8333	12.3851	9.9257
linc-chig900	0	0	0	0.2249	0	0	0	0	0	0.2862	5.0468	0.6302	4.4111	2.3244	0.9808	0.3454
linc-chig903	0	0	0	0.0875	0	0	0	0	0	0	0	1.3691	0	0.056	0.1005	0.245
linc-chig92	0	0	0.0408	0	0	0	0	0.0389	0	0	1.2904	2.9646	1.8817	0.3305	1.7192	2.1417
linc-chig967	0	0	0.3566	0	0	0	0	0	0	0	3.9909	7.4064	0	0.7049	2.1091	2.8236
linc-chig1136	0	0	0	0	0.1277	0	0	0	0	0.3459	0	0	8.4159	1.2249	0.9546	0.6719
linc-chig1384	0	0	0	0	0	0	0	0	0.3283	0	0	0	9.6928	0.2663	0.4501	0
linc-chig1436	0	0	0	0	0	0	0	0	0.1403	0	1.7542	0.4543	8.1856	0.558	0.2824	0.1991
linc-chig1527	0	0	0	0	0	0	0	0	0.1082	0	0.2891	1.5983	0	0.0858	0.5066	0.536
linc-chig1542	0	0	0	0	0	0	0.0741	0	0	0.0868	0.7571	2.1053	0	0.3315	1.9142	0.3341
linc-chig1769	0	0	0	0	1.1511	0.2419	0	0	0	0	3.631	6.8627	4.0046	3.0226	11.8022	12.6611
linc-chig1791	0	0.1514	0	0	0	0	0	0	0	0	2.0326	0.0688	0	0.0197	0.7461	0.1577
linc-chig1846	0	0	0	0	0.4093	0	0	0	0	0	1.0554	0	0	4.9908	5.0157	3.1993
linc-chig185	0	0	0.4485	0	0	0	0	0	0	0	2.9045	3.5511	0	5.1691	6.2847	5.3223
linc-chig1955	0	0.1712	0	0	0.3685	0	0	0	0	0	8.5229	0	0	0.134	1.5343	0
linc-chig2090	0	0	0	0.1115	0	0	0	0	0	0	5.3541	4.2288	7.4224	1.651	2.5567	3.9789
linc-chig2092	0	0	0	0	0.1794	0	0	0	0	0	0.9035	3.1057	3.2521	4.0208	1.3594	0.3582
linc-chig2188	0	0	0	0.2942	0	0	0	0	0	0	1.1457	4.4978	0	0	0.6029	0.8182
linc-chig2387	0	0	0	0	0.0655	0	0	0	0	0	3.3643	0	1.1666	0	0.1206	0
linc-chig2419	0	0.5261	0	0	0	0	0	0.0925	0	0	1.8459	0.5584	3.6372	5.2068	6.4679	3.5757
linc-chig2435	0	0.1061	0	0	0	0	0	0	0	0	0.2479	1.5756	0	1.6289	2.1173	1.9214
linc-chig2502	0	0	0	0	0	0.2131	0.1972	0	0	0.2297	0.4166	0.7908	2.5182	0.5565	2.9207	0.8822
linc-chig2550	0	0	0	0	0	0	0.107	0	0	0	0.5984	3.9179	1.3606	0.1333	3.538	3.0911
linc-chig2597	0.1092	0	0	0	0	0.1292	0	0	0	0	0.5033	0.9134	1.8303	6.5006	3.2438	1.1999
linc-chig2671	0	0	0	0	0	0.2266	0	0.1766	0	0	9.7762	8.1481	21.0946	5.1923	2.3309	2.76
linc-chig2772	0	0	0	0	0	0	0.8804	0	0	0	4.3702	6.8836	0	3.5204	3.7542	0.4129
linc-chig2806	0	0	0	0	0	0	0	0	0	0.4943	3.6875	2.5347	0	2.8717	1.1555	1.0964
linc-chig2834	0	0	0	0.2727	0	0	0	0	0	0	1.749	1.0423	5.3638	6.9814	6.3361	1.6391
linc-chig2834	0	0	0	0	0	0	0	0	0.3263	0	7.3881	11.3383	26.2153	13.4104	5.3391	9.9762
linc-chig2885	0	0	0	2.4742	0	0	0	0	0	0	6.6751	17.9677	14.3703	76.1664	33.7193	39.0392
linc-chig3014	0.1228	0	0	0	0.0459	0	0	0	0.084	0.2495	3.1359	0.5217	0.3419	1.9175	0.8729	0.716
linc-chig3078	0	0	0	0	0.2687	0.3403	0	0	0	0	6.4706	5.5331	0	4.3702	3.3547	2.7444
linc-chig3164	0	0	0	0.3269	0	0.1931	0	0	0	0	1.2576	0	0.4564	1.7808	1.7487	1.0974
linc-chig3186	0	0	0	0	0	0	0	0	0.1196	0	0	0	0	1.7096	0.4004	0.8048
linc-chig3229	0	0	0	0	0.4569	0	0	0	0	0	0	10.3974	22.994	2.177	2.4673	5.4778
linc-chig3345	0	0	1.5225	0	0	0	0	1.4301	0	0	20.4361	23.8354	0	5.6678	10.6383	2.5095
linc-chig3347	0	0	0	0.0703	0	0.0828	0	0	0.0605	0	4.074	0.6954	0	3.8442	2.9175	2.1518
linc-chig3537	0	0.0742	0	0	0	0	0.1242	0	0	0.1455	2.5539	1.0335	0.6309	4.6468	1.0235	0.8087
linc-chig3625	0	0	0	0.2422	0	0	0	0	0	0	3.3789	0	0	3.0086	1.3402	0
linc-chig3635	0	0	0	0	0	0	0	0	0.2335	0	5.103	0	0	1.9367	4.7989	1.9614
linc-chig419	0.3351	0.8054	0	0.4831	0.3095	0.693	0.5207	0.3089	0.9793	0.5376	23.3657	12.4844	38.9134	15.4356	11.1017	1.594
linc-chig493	0.0852	0	0	0	0	0	0	0	0	0	0.196	0	0.9509	14.6624	2.0105	0.9344
linc-chig516	0	0	0	0	0	0	0	0.1103	0	0	0.1837	1.0478	0	0.6137	1.1038	4.1975
linc-chig518	0.0798	0.1046	0	0.08	0	0	0	0	0	0	0	0	0	3.5118	0.413	1.336
linc-chig584	0	0.1622	0	0	0	0	0	0	0	0	0.9719	0	4.5139	0.0433	0.146	0.1158
linc-chig621	0	0	0.1265	0	0	0	0	0	0	0	1.3074	0	3.2888	0.3583	0	0
linc-chig919	0	0	0	0	0	0	0	0.2453	0	0	0	0.9592	0	8.3415	6.9341	2.5547
