# Supplementary material for: Genome-wide discovery of lincRNAs with spatiotemporal expression patterns in the skin of goat during the cashmere growth cycle
Source: BMC Genomics. 2018 Jun 26;19:495. doi: 10.1186/s12864-018-4864-x (PMC6019838; doi:10.1186/s12864-018-4864-x)
Supplement: Supplementary file 9 — Table S5. GTF file for goat lincRNAs. (XLSX 813 kb) [file 12864_2018_4864_MOESM9_ESM.xlsx]

## Sheet: Table S5
NW_005101032	Cufflinks	exon	594968	595056	.	-	.	transcript_id "TCONS_00000002"; gene_id "linc-chi1"; exon_number "1";
NW_005101032	Cufflinks	exon	598992	599118	.	-	.	transcript_id "TCONS_00000002"; gene_id "linc-chi1"; exon_number "2";
NW_005101032	Cufflinks	exon	657866	658002	.	-	.	transcript_id "TCONS_00000002"; gene_id "linc-chi1"; exon_number "3";
NW_005101032	Cufflinks	exon	659629	660115	.	-	.	transcript_id "TCONS_00000002"; gene_id "linc-chi1"; exon_number "4";
NW_005101032	Cufflinks	exon	594968	595056	.	-	.	transcript_id "TCONS_00000001"; gene_id "linc-chi1"; exon_number "1";
NW_005101032	Cufflinks	exon	598952	599118	.	-	.	transcript_id "TCONS_00000001"; gene_id "linc-chi1"; exon_number "2";
NW_005101032	Cufflinks	exon	657866	658002	.	-	.	transcript_id "TCONS_00000001"; gene_id "linc-chi1"; exon_number "3";
NW_005101032	Cufflinks	exon	659629	660115	.	-	.	transcript_id "TCONS_00000001"; gene_id "linc-chi1"; exon_number "4";
NW_005101032	Cufflinks	exon	594968	595056	.	-	.	transcript_id "TCONS_00000004"; gene_id "linc-chi1"; exon_number "1";
NW_005101032	Cufflinks	exon	598952	599118	.	-	.	transcript_id "TCONS_00000004"; gene_id "linc-chi1"; exon_number "2";
NW_005101032	Cufflinks	exon	603060	603108	.	-	.	transcript_id "TCONS_00000004"; gene_id "linc-chi1"; exon_number "3";
NW_005101032	Cufflinks	exon	657866	658002	.	-	.	transcript_id "TCONS_00000004"; gene_id "linc-chi1"; exon_number "4";
NW_005101032	Cufflinks	exon	659629	660251	.	-	.	transcript_id "TCONS_00000004"; gene_id "linc-chi1"; exon_number "5";
NW_005101032	Cufflinks	exon	594968	595056	.	-	.	transcript_id "TCONS_00000003"; gene_id "linc-chi1"; exon_number "1";
NW_005101032	Cufflinks	exon	598992	599118	.	-	.	transcript_id "TCONS_00000003"; gene_id "linc-chi1"; exon_number "2";
NW_005101032	Cufflinks	exon	603060	603108	.	-	.	transcript_id "TCONS_00000003"; gene_id "linc-chi1"; exon_number "3";
NW_005101032	Cufflinks	exon	657866	658002	.	-	.	transcript_id "TCONS_00000003"; gene_id "linc-chi1"; exon_number "4";
NW_005101032	Cufflinks	exon	659629	660251	.	-	.	transcript_id "TCONS_00000003"; gene_id "linc-chi1"; exon_number "5";
NW_005101032	Cufflinks	exon	598539	599118	.	-	.	transcript_id "TCONS_00000005"; gene_id "linc-chi1"; exon_number "1";
NW_005101032	Cufflinks	exon	657866	658002	.	-	.	transcript_id "TCONS_00000005"; gene_id "linc-chi1"; exon_number "2";
NW_005101032	Cufflinks	exon	659629	660115	.	-	.	transcript_id "TCONS_00000005"; gene_id "linc-chi1"; exon_number "3";
NW_005101032	Cufflinks	exon	598539	599118	.	-	.	transcript_id "TCONS_00000006"; gene_id "linc-chi1"; exon_number "1";
NW_005101032	Cufflinks	exon	603060	603108	.	-	.	transcript_id "TCONS_00000006"; gene_id "linc-chi1"; exon_number "2";
NW_005101032	Cufflinks	exon	657866	658002	.	-	.	transcript_id "TCONS_00000006"; gene_id "linc-chi1"; exon_number "3";
NW_005101032	Cufflinks	exon	659629	660251	.	-	.	transcript_id "TCONS_00000006"; gene_id "linc-chi1"; exon_number "4";
NW_005101032	Cufflinks	exon	635566	635922	.	-	.	transcript_id "TCONS_00000008"; gene_id "linc-chi1"; exon_number "1";
NW_005101032	Cufflinks	exon	657866	658002	.	-	.	transcript_id "TCONS_00000008"; gene_id "linc-chi1"; exon_number "2";
NW_005101032	Cufflinks	exon	659629	659984	.	-	.	transcript_id "TCONS_00000008"; gene_id "linc-chi1"; exon_number "3";
NW_005101050	Cufflinks	exon	191978	192520	.	-	.	transcript_id "TCONS_00000009"; gene_id "linc-chi2"; exon_number "1";
NW_005101050	Cufflinks	exon	193426	193487	.	-	.	transcript_id "TCONS_00000009"; gene_id "linc-chi2"; exon_number "2";
NW_005101056	Cufflinks	exon	31293	33229	.	+	.	transcript_id "TCONS_00000010"; gene_id "linc-chi3"; exon_number "1";
NW_005101056	Cufflinks	exon	34015	34221	.	+	.	transcript_id "TCONS_00000010"; gene_id "linc-chi3"; exon_number "2";
NW_005101056	Cufflinks	exon	446805	446982	.	-	.	transcript_id "TCONS_00000011"; gene_id "linc-chi4"; exon_number "1";
NW_005101056	Cufflinks	exon	447193	447226	.	-	.	transcript_id "TCONS_00000011"; gene_id "linc-chi4"; exon_number "2";
NW_005101056	Cufflinks	exon	448735	448793	.	-	.	transcript_id "TCONS_00000011"; gene_id "linc-chi4"; exon_number "3";
NW_005101056	Cufflinks	exon	1487961	1488256	.	-	.	transcript_id "TCONS_00000012"; gene_id "linc-chi5"; exon_number "1";
NW_005101056	Cufflinks	exon	1488330	1488391	.	-	.	transcript_id "TCONS_00000012"; gene_id "linc-chi5"; exon_number "2";
NW_005101056	Cufflinks	exon	1558301	1558333	.	-	.	transcript_id "TCONS_00000015"; gene_id "linc-chi6"; exon_number "1";
NW_005101056	Cufflinks	exon	1559163	1559424	.	-	.	transcript_id "TCONS_00000015"; gene_id "linc-chi6"; exon_number "2";
NW_005101056	Cufflinks	exon	1685212	1685313	.	-	.	transcript_id "TCONS_00000015"; gene_id "linc-chi6"; exon_number "3";
NW_005101056	Cufflinks	exon	1722649	1722712	.	-	.	transcript_id "TCONS_00000015"; gene_id "linc-chi6"; exon_number "4";
NW_005101056	Cufflinks	exon	1787479	1788017	.	-	.	transcript_id "TCONS_00000020"; gene_id "linc-chi7"; exon_number "1";
NW_005101056	Cufflinks	exon	1795368	1795703	.	-	.	transcript_id "TCONS_00000020"; gene_id "linc-chi7"; exon_number "2";
NW_005101058	Cufflinks	exon	49178	49318	.	+	.	transcript_id "TCONS_00000021"; gene_id "linc-chi8"; exon_number "1";
NW_005101058	Cufflinks	exon	49428	50106	.	+	.	transcript_id "TCONS_00000021"; gene_id "linc-chi8"; exon_number "2";
NW_005101058	Cufflinks	exon	50285	50580	.	+	.	transcript_id "TCONS_00000021"; gene_id "linc-chi8"; exon_number "3";
NW_005101058	Cufflinks	exon	66884	66964	.	+	.	transcript_id "TCONS_00000021"; gene_id "linc-chi8"; exon_number "4";
NW_005101058	Cufflinks	exon	70815	71037	.	+	.	transcript_id "TCONS_00000021"; gene_id "linc-chi8"; exon_number "5";
NW_005101058	Cufflinks	exon	49182	50106	.	+	.	transcript_id "TCONS_00000022"; gene_id "linc-chi8"; exon_number "1";
NW_005101058	Cufflinks	exon	50285	50927	.	+	.	transcript_id "TCONS_00000022"; gene_id "linc-chi8"; exon_number "2";
NW_005101058	Cufflinks	exon	49182	49318	.	+	.	transcript_id "TCONS_00000023"; gene_id "linc-chi8"; exon_number "1";
NW_005101058	Cufflinks	exon	49425	50106	.	+	.	transcript_id "TCONS_00000023"; gene_id "linc-chi8"; exon_number "2";
NW_005101058	Cufflinks	exon	50285	50580	.	+	.	transcript_id "TCONS_00000023"; gene_id "linc-chi8"; exon_number "3";
NW_005101058	Cufflinks	exon	66884	67005	.	+	.	transcript_id "TCONS_00000023"; gene_id "linc-chi8"; exon_number "4";
NW_005101068	Cufflinks	exon	38652	38668	.	+	.	transcript_id "TCONS_00000024"; gene_id "linc-chi9"; exon_number "1";
NW_005101068	Cufflinks	exon	39257	40244	.	+	.	transcript_id "TCONS_00000024"; gene_id "linc-chi9"; exon_number "2";
NW_005101068	Cufflinks	exon	38652	38668	.	+	.	transcript_id "TCONS_00000025"; gene_id "linc-chi9"; exon_number "1";
NW_005101068	Cufflinks	exon	39257	39340	.	+	.	transcript_id "TCONS_00000025"; gene_id "linc-chi9"; exon_number "2";
NW_005101068	Cufflinks	exon	41945	43023	.	+	.	transcript_id "TCONS_00000025"; gene_id "linc-chi9"; exon_number "3";
NW_005101068	Cufflinks	exon	39149	39340	.	+	.	transcript_id "TCONS_00000026"; gene_id "linc-chi9"; exon_number "1";
NW_005101068	Cufflinks	exon	51193	51289	.	+	.	transcript_id "TCONS_00000026"; gene_id "linc-chi9"; exon_number "2";
NW_005101068	Cufflinks	exon	61242	61709	.	+	.	transcript_id "TCONS_00000027"; gene_id "linc-chi10"; exon_number "1";
NW_005101068	Cufflinks	exon	61851	63033	.	+	.	transcript_id "TCONS_00000027"; gene_id "linc-chi10"; exon_number "2";
NW_005101068	Cufflinks	exon	90050	90096	.	+	.	transcript_id "TCONS_00000028"; gene_id "linc-chi11"; exon_number "1";
NW_005101068	Cufflinks	exon	90558	90727	.	+	.	transcript_id "TCONS_00000028"; gene_id "linc-chi11"; exon_number "2";
NW_005101069	Cufflinks	exon	29779	30007	.	-	.	transcript_id "TCONS_00000029"; gene_id "linc-chi12"; exon_number "1";
NW_005101069	Cufflinks	exon	37963	38052	.	-	.	transcript_id "TCONS_00000029"; gene_id "linc-chi12"; exon_number "2";
NW_005101077	Cufflinks	exon	112880	113005	.	+	.	transcript_id "TCONS_00000030"; gene_id "linc-chi13"; exon_number "1";
NW_005101077	Cufflinks	exon	113818	114145	.	+	.	transcript_id "TCONS_00000030"; gene_id "linc-chi13"; exon_number "2";
NW_005101102	Cufflinks	exon	1492	1663	.	+	.	transcript_id "TCONS_00000031"; gene_id "linc-chi14"; exon_number "1";
NW_005101102	Cufflinks	exon	5331	5420	.	+	.	transcript_id "TCONS_00000031"; gene_id "linc-chi14"; exon_number "2";
NW_005101104	Cufflinks	exon	322387	322583	.	-	.	transcript_id "TCONS_00000032"; gene_id "linc-chi15"; exon_number "1";
NW_005101104	Cufflinks	exon	324287	324361	.	-	.	transcript_id "TCONS_00000032"; gene_id "linc-chi15"; exon_number "2";
NW_005101104	Cufflinks	exon	322387	322583	.	-	.	transcript_id "TCONS_00000033"; gene_id "linc-chi15"; exon_number "1";
NW_005101104	Cufflinks	exon	324375	324422	.	-	.	transcript_id "TCONS_00000033"; gene_id "linc-chi15"; exon_number "2";
NW_005101104	Cufflinks	exon	324627	324726	.	-	.	transcript_id "TCONS_00000033"; gene_id "linc-chi15"; exon_number "3";
NW_005101104	Cufflinks	exon	325872	325906	.	-	.	transcript_id "TCONS_00000033"; gene_id "linc-chi15"; exon_number "4";
NW_005101106	Cufflinks	exon	863	975	.	+	.	transcript_id "TCONS_00000034"; gene_id "linc-chi16"; exon_number "1";
NW_005101106	Cufflinks	exon	2309	2656	.	+	.	transcript_id "TCONS_00000034"; gene_id "linc-chi16"; exon_number "2";
NW_005101108	Cufflinks	exon	59295	59348	.	+	.	transcript_id "TCONS_00000035"; gene_id "linc-chi17"; exon_number "1";
NW_005101108	Cufflinks	exon	68402	68853	.	+	.	transcript_id "TCONS_00000035"; gene_id "linc-chi17"; exon_number "2";
NW_005101112	Cufflinks	exon	271265	271323	.	-	.	transcript_id "TCONS_00000037"; gene_id "linc-chi18"; exon_number "1";
NW_005101112	Cufflinks	exon	279066	279148	.	-	.	transcript_id "TCONS_00000037"; gene_id "linc-chi18"; exon_number "2";
NW_005101112	Cufflinks	exon	300501	300587	.	-	.	transcript_id "TCONS_00000037"; gene_id "linc-chi18"; exon_number "3";
NW_005101112	Cufflinks	exon	301015	301080	.	-	.	transcript_id "TCONS_00000037"; gene_id "linc-chi18"; exon_number "4";
NW_005101112	Cufflinks	exon	271265	271323	.	-	.	transcript_id "TCONS_00000038"; gene_id "linc-chi18"; exon_number "1";
NW_005101112	Cufflinks	exon	279066	279148	.	-	.	transcript_id "TCONS_00000038"; gene_id "linc-chi18"; exon_number "2";
NW_005101112	Cufflinks	exon	300501	301082	.	-	.	transcript_id "TCONS_00000038"; gene_id "linc-chi18"; exon_number "3";
NW_005101112	Cufflinks	exon	332309	332527	.	-	.	transcript_id "TCONS_00000039"; gene_id "linc-chi19"; exon_number "1";
NW_005101112	Cufflinks	exon	359313	359399	.	-	.	transcript_id "TCONS_00000039"; gene_id "linc-chi19"; exon_number "2";
NW_005101112	Cufflinks	exon	360172	360399	.	-	.	transcript_id "TCONS_00000039"; gene_id "linc-chi19"; exon_number "3";
NW_005101112	Cufflinks	exon	336337	336489	.	-	.	transcript_id "TCONS_00000040"; gene_id "linc-chi20"; exon_number "1";
NW_005101112	Cufflinks	exon	339449	340532	.	-	.	transcript_id "TCONS_00000040"; gene_id "linc-chi20"; exon_number "2";
NW_005101114	Cufflinks	exon	2090	2236	.	+	.	transcript_id "TCONS_00000041"; gene_id "linc-chi21"; exon_number "1";
NW_005101114	Cufflinks	exon	2424	2679	.	+	.	transcript_id "TCONS_00000041"; gene_id "linc-chi21"; exon_number "2";
NW_005101123	Cufflinks	exon	44369	44471	.	-	.	transcript_id "TCONS_00000042"; gene_id "linc-chi22"; exon_number "1";
NW_005101123	Cufflinks	exon	44588	44741	.	-	.	transcript_id "TCONS_00000042"; gene_id "linc-chi22"; exon_number "2";
NW_005101144	Cufflinks	exon	1244	1671	.	-	.	transcript_id "TCONS_00000045"; gene_id "linc-chi23"; exon_number "1";
NW_005101144	Cufflinks	exon	2624	2682	.	-	.	transcript_id "TCONS_00000045"; gene_id "linc-chi23"; exon_number "2";
NW_005101144	Cufflinks	exon	5222	5424	.	-	.	transcript_id "TCONS_00000045"; gene_id "linc-chi23"; exon_number "3";
NW_005101144	Cufflinks	exon	12301	12338	.	-	.	transcript_id "TCONS_00000045"; gene_id "linc-chi23"; exon_number "4";
NW_005101144	Cufflinks	exon	12719	12839	.	-	.	transcript_id "TCONS_00000045"; gene_id "linc-chi23"; exon_number "5";
NW_005101144	Cufflinks	exon	1244	1671	.	-	.	transcript_id "TCONS_00000046"; gene_id "linc-chi23"; exon_number "1";
NW_005101144	Cufflinks	exon	2624	2682	.	-	.	transcript_id "TCONS_00000046"; gene_id "linc-chi23"; exon_number "2";
NW_005101144	Cufflinks	exon	5222	5424	.	-	.	transcript_id "TCONS_00000046"; gene_id "linc-chi23"; exon_number "3";
NW_005101144	Cufflinks	exon	12301	12338	.	-	.	transcript_id "TCONS_00000046"; gene_id "linc-chi23"; exon_number "4";
NW_005101144	Cufflinks	exon	13680	13720	.	-	.	transcript_id "TCONS_00000046"; gene_id "linc-chi23"; exon_number "5";
NW_005101144	Cufflinks	exon	19325	19377	.	-	.	transcript_id "TCONS_00000046"; gene_id "linc-chi23"; exon_number "6";
NW_005101144	Cufflinks	exon	1244	1671	.	-	.	transcript_id "TCONS_00000047"; gene_id "linc-chi23"; exon_number "1";
NW_005101144	Cufflinks	exon	2624	2682	.	-	.	transcript_id "TCONS_00000047"; gene_id "linc-chi23"; exon_number "2";
NW_005101144	Cufflinks	exon	5222	5424	.	-	.	transcript_id "TCONS_00000047"; gene_id "linc-chi23"; exon_number "3";
NW_005101144	Cufflinks	exon	46919	47002	.	-	.	transcript_id "TCONS_00000047"; gene_id "linc-chi23"; exon_number "4";
NW_005101155	Cufflinks	exon	280245	280765	.	+	.	transcript_id "TCONS_00000051"; gene_id "linc-chi24"; exon_number "1";
NW_005101155	Cufflinks	exon	280968	281013	.	+	.	transcript_id "TCONS_00000051"; gene_id "linc-chi24"; exon_number "2";
NW_005101155	Cufflinks	exon	281579	281899	.	+	.	transcript_id "TCONS_00000051"; gene_id "linc-chi24"; exon_number "3";
NW_005101169	Cufflinks	exon	1	76	.	+	.	transcript_id "TCONS_00000052"; gene_id "linc-chi25"; exon_number "1";
NW_005101169	Cufflinks	exon	1477	2614	.	+	.	transcript_id "TCONS_00000052"; gene_id "linc-chi25"; exon_number "2";
NW_005101169	Cufflinks	exon	18	76	.	+	.	transcript_id "TCONS_00000053"; gene_id "linc-chi25"; exon_number "1";
NW_005101169	Cufflinks	exon	5356	6708	.	+	.	transcript_id "TCONS_00000053"; gene_id "linc-chi25"; exon_number "2";
NW_005101177	Cufflinks	exon	128240	128370	.	+	.	transcript_id "TCONS_00000059"; gene_id "linc-chi26"; exon_number "1";
NW_005101177	Cufflinks	exon	128465	130317	.	+	.	transcript_id "TCONS_00000059"; gene_id "linc-chi26"; exon_number "2";
NW_005101177	Cufflinks	exon	147478	149078	.	+	.	transcript_id "TCONS_00000060"; gene_id "linc-chi27"; exon_number "1";
NW_005101177	Cufflinks	exon	149129	149392	.	+	.	transcript_id "TCONS_00000060"; gene_id "linc-chi27"; exon_number "2";
NW_005101177	Cufflinks	exon	27551	27579	.	-	.	transcript_id "TCONS_00000065"; gene_id "linc-chi28"; exon_number "1";
NW_005101177	Cufflinks	exon	35052	35282	.	-	.	transcript_id "TCONS_00000065"; gene_id "linc-chi28"; exon_number "2";
NW_005101179	Cufflinks	exon	32850	32946	.	+	.	transcript_id "TCONS_00000067"; gene_id "linc-chi29"; exon_number "1";
NW_005101179	Cufflinks	exon	34533	34619	.	+	.	transcript_id "TCONS_00000067"; gene_id "linc-chi29"; exon_number "2";
NW_005101179	Cufflinks	exon	36185	36606	.	+	.	transcript_id "TCONS_00000067"; gene_id "linc-chi29"; exon_number "3";
NW_005101179	Cufflinks	exon	32850	32946	.	+	.	transcript_id "TCONS_00000066"; gene_id "linc-chi29"; exon_number "1";
NW_005101179	Cufflinks	exon	33375	33506	.	+	.	transcript_id "TCONS_00000066"; gene_id "linc-chi29"; exon_number "2";
NW_005101179	Cufflinks	exon	36185	36606	.	+	.	transcript_id "TCONS_00000066"; gene_id "linc-chi29"; exon_number "3";
NW_005101179	Cufflinks	exon	32880	32946	.	+	.	transcript_id "TCONS_00000068"; gene_id "linc-chi29"; exon_number "1";
NW_005101179	Cufflinks	exon	36185	36606	.	+	.	transcript_id "TCONS_00000068"; gene_id "linc-chi29"; exon_number "2";
NW_005101179	Cufflinks	exon	18184	18407	.	-	.	transcript_id "TCONS_00000070"; gene_id "linc-chi30"; exon_number "1";
NW_005101179	Cufflinks	exon	29346	29508	.	-	.	transcript_id "TCONS_00000070"; gene_id "linc-chi30"; exon_number "2";
NW_005101179	Cufflinks	exon	32438	32693	.	-	.	transcript_id "TCONS_00000070"; gene_id "linc-chi30"; exon_number "3";
NW_005101179	Cufflinks	exon	18184	18403	.	-	.	transcript_id "TCONS_00000069"; gene_id "linc-chi30"; exon_number "1";
NW_005101179	Cufflinks	exon	29346	29508	.	-	.	transcript_id "TCONS_00000069"; gene_id "linc-chi30"; exon_number "2";
NW_005101179	Cufflinks	exon	32438	32693	.	-	.	transcript_id "TCONS_00000069"; gene_id "linc-chi30"; exon_number "3";
NW_005101191	Cufflinks	exon	5805	6456	.	-	.	transcript_id "TCONS_00000071"; gene_id "linc-chi31"; exon_number "1";
NW_005101191	Cufflinks	exon	7240	7917	.	-	.	transcript_id "TCONS_00000071"; gene_id "linc-chi31"; exon_number "2";
NW_005101198	Cufflinks	exon	195934	196074	.	+	.	transcript_id "TCONS_00000072"; gene_id "linc-chi32"; exon_number "1";
NW_005101198	Cufflinks	exon	206358	206575	.	+	.	transcript_id "TCONS_00000072"; gene_id "linc-chi32"; exon_number "2";
NW_005101198	Cufflinks	exon	210228	211625	.	+	.	transcript_id "TCONS_00000072"; gene_id "linc-chi32"; exon_number "3";
NW_005101198	Cufflinks	exon	862380	862533	.	+	.	transcript_id "TCONS_00000075"; gene_id "linc-chi33"; exon_number "1";
NW_005101198	Cufflinks	exon	863257	863734	.	+	.	transcript_id "TCONS_00000075"; gene_id "linc-chi33"; exon_number "2";
NW_005101198	Cufflinks	exon	869448	871792	.	+	.	transcript_id "TCONS_00000077"; gene_id "linc-chi34"; exon_number "1";
NW_005101198	Cufflinks	exon	872044	872080	.	+	.	transcript_id "TCONS_00000077"; gene_id "linc-chi34"; exon_number "2";
NW_005101198	Cufflinks	exon	14689	15351	.	-	.	transcript_id "TCONS_00000078"; gene_id "linc-chi35"; exon_number "1";
NW_005101198	Cufflinks	exon	17234	17260	.	-	.	transcript_id "TCONS_00000078"; gene_id "linc-chi35"; exon_number "2";
NW_005101198	Cufflinks	exon	1032591	1033400	.	-	.	transcript_id "TCONS_00000079"; gene_id "linc-chi36"; exon_number "1";
NW_005101198	Cufflinks	exon	1037500	1037627	.	-	.	transcript_id "TCONS_00000079"; gene_id "linc-chi36"; exon_number "2";
NW_005101198	Cufflinks	exon	1061422	1061488	.	-	.	transcript_id "TCONS_00000079"; gene_id "linc-chi36"; exon_number "3";
NW_005101198	Cufflinks	exon	1032591	1033400	.	-	.	transcript_id "TCONS_00000080"; gene_id "linc-chi36"; exon_number "1";
NW_005101198	Cufflinks	exon	1037500	1037627	.	-	.	transcript_id "TCONS_00000080"; gene_id "linc-chi36"; exon_number "2";
NW_005101198	Cufflinks	exon	1078759	1078851	.	-	.	transcript_id "TCONS_00000080"; gene_id "linc-chi36"; exon_number "3";
NW_005101198	Cufflinks	exon	1053380	1054025	.	-	.	transcript_id "TCONS_00000081"; gene_id "linc-chi36"; exon_number "1";
NW_005101198	Cufflinks	exon	1054123	1054898	.	-	.	transcript_id "TCONS_00000081"; gene_id "linc-chi36"; exon_number "2";
NW_005101198	Cufflinks	exon	1053380	1054025	.	-	.	transcript_id "TCONS_00000082"; gene_id "linc-chi36"; exon_number "1";
NW_005101198	Cufflinks	exon	1061422	1061498	.	-	.	transcript_id "TCONS_00000082"; gene_id "linc-chi36"; exon_number "2";
NW_005101198	Cufflinks	exon	1060496	1061664	.	-	.	transcript_id "TCONS_00000083"; gene_id "linc-chi36"; exon_number "1";
NW_005101198	Cufflinks	exon	1078759	1078819	.	-	.	transcript_id "TCONS_00000083"; gene_id "linc-chi36"; exon_number "2";
NW_005101198	Cufflinks	exon	1073705	1074086	.	-	.	transcript_id "TCONS_00000084"; gene_id "linc-chi36"; exon_number "1";
NW_005101198	Cufflinks	exon	1078759	1079102	.	-	.	transcript_id "TCONS_00000084"; gene_id "linc-chi36"; exon_number "2";
NW_005101198	Cufflinks	exon	1661363	1661792	.	-	.	transcript_id "TCONS_00000085"; gene_id "linc-chi37"; exon_number "1";
NW_005101198	Cufflinks	exon	1663060	1663157	.	-	.	transcript_id "TCONS_00000085"; gene_id "linc-chi37"; exon_number "2";
NW_005101198	Cufflinks	exon	1663631	1663680	.	-	.	transcript_id "TCONS_00000085"; gene_id "linc-chi37"; exon_number "3";
NW_005101198	Cufflinks	exon	1670764	1671002	.	-	.	transcript_id "TCONS_00000085"; gene_id "linc-chi37"; exon_number "4";
NW_005101198	Cufflinks	exon	1672544	1672580	.	-	.	transcript_id "TCONS_00000085"; gene_id "linc-chi37"; exon_number "5";
NW_005101200	Cufflinks	exon	70510	70535	.	+	.	transcript_id "TCONS_00000087"; gene_id "linc-chi38"; exon_number "1";
NW_005101200	Cufflinks	exon	72109	76432	.	+	.	transcript_id "TCONS_00000087"; gene_id "linc-chi38"; exon_number "2";
NW_005101200	Cufflinks	exon	71324	72084	.	+	.	transcript_id "TCONS_00000088"; gene_id "linc-chi38"; exon_number "1";
NW_005101200	Cufflinks	exon	72869	76432	.	+	.	transcript_id "TCONS_00000088"; gene_id "linc-chi38"; exon_number "2";
NW_005101200	Cufflinks	exon	71776	71818	.	+	.	transcript_id "TCONS_00000089"; gene_id "linc-chi38"; exon_number "1";
NW_005101200	Cufflinks	exon	72029	72084	.	+	.	transcript_id "TCONS_00000089"; gene_id "linc-chi38"; exon_number "2";
NW_005101200	Cufflinks	exon	72236	74216	.	+	.	transcript_id "TCONS_00000089"; gene_id "linc-chi38"; exon_number "3";
NW_005101200	Cufflinks	exon	74373	76432	.	+	.	transcript_id "TCONS_00000089"; gene_id "linc-chi38"; exon_number "4";
NW_005101200	Cufflinks	exon	71954	72084	.	+	.	transcript_id "TCONS_00000091"; gene_id "linc-chi38"; exon_number "1";
NW_005101200	Cufflinks	exon	72884	76432	.	+	.	transcript_id "TCONS_00000091"; gene_id "linc-chi38"; exon_number "2";
NW_005101200	Cufflinks	exon	83556	84623	.	+	.	transcript_id "TCONS_00000092"; gene_id "linc-chi39"; exon_number "1";
NW_005101200	Cufflinks	exon	85139	85503	.	+	.	transcript_id "TCONS_00000092"; gene_id "linc-chi39"; exon_number "2";
NW_005101200	Cufflinks	exon	130118	130198	.	+	.	transcript_id "TCONS_00000093"; gene_id "linc-chi40"; exon_number "1";
NW_005101200	Cufflinks	exon	131322	132161	.	+	.	transcript_id "TCONS_00000093"; gene_id "linc-chi40"; exon_number "2";
NW_005101200	Cufflinks	exon	130130	130198	.	+	.	transcript_id "TCONS_00000094"; gene_id "linc-chi40"; exon_number "1";
NW_005101200	Cufflinks	exon	131322	131373	.	+	.	transcript_id "TCONS_00000094"; gene_id "linc-chi40"; exon_number "2";
NW_005101200	Cufflinks	exon	133080	133252	.	+	.	transcript_id "TCONS_00000094"; gene_id "linc-chi40"; exon_number "3";
NW_005101200	Cufflinks	exon	70477	70654	.	-	.	transcript_id "TCONS_00000095"; gene_id "linc-chi41"; exon_number "1";
NW_005101200	Cufflinks	exon	71981	74954	.	-	.	transcript_id "TCONS_00000095"; gene_id "linc-chi41"; exon_number "2";
NW_005101200	Cufflinks	exon	75029	75135	.	-	.	transcript_id "TCONS_00000095"; gene_id "linc-chi41"; exon_number "3";
NW_005101200	Cufflinks	exon	75328	76415	.	-	.	transcript_id "TCONS_00000095"; gene_id "linc-chi41"; exon_number "4";
NW_005101200	Cufflinks	exon	71992	75465	.	-	.	transcript_id "TCONS_00000096"; gene_id "linc-chi41"; exon_number "1";
NW_005101200	Cufflinks	exon	75815	76372	.	-	.	transcript_id "TCONS_00000096"; gene_id "linc-chi41"; exon_number "2";
NW_005101200	Cufflinks	exon	71992	73586	.	-	.	transcript_id "TCONS_00000097"; gene_id "linc-chi41"; exon_number "1";
NW_005101200	Cufflinks	exon	74508	75417	.	-	.	transcript_id "TCONS_00000097"; gene_id "linc-chi41"; exon_number "2";
NW_005101200	Cufflinks	exon	75687	76412	.	-	.	transcript_id "TCONS_00000097"; gene_id "linc-chi41"; exon_number "3";
NW_005101200	Cufflinks	exon	71992	74954	.	-	.	transcript_id "TCONS_00000100"; gene_id "linc-chi41"; exon_number "1";
NW_005101200	Cufflinks	exon	75029	75135	.	-	.	transcript_id "TCONS_00000100"; gene_id "linc-chi41"; exon_number "2";
NW_005101200	Cufflinks	exon	75300	75302	.	-	.	transcript_id "TCONS_00000100"; gene_id "linc-chi41"; exon_number "3";
NW_005101200	Cufflinks	exon	75418	76415	.	-	.	transcript_id "TCONS_00000100"; gene_id "linc-chi41"; exon_number "4";
NW_005101200	Cufflinks	exon	71992	73115	.	-	.	transcript_id "TCONS_00000099"; gene_id "linc-chi41"; exon_number "1";
NW_005101200	Cufflinks	exon	73349	73992	.	-	.	transcript_id "TCONS_00000099"; gene_id "linc-chi41"; exon_number "2";
NW_005101200	Cufflinks	exon	74308	74954	.	-	.	transcript_id "TCONS_00000099"; gene_id "linc-chi41"; exon_number "3";
NW_005101200	Cufflinks	exon	75029	76415	.	-	.	transcript_id "TCONS_00000099"; gene_id "linc-chi41"; exon_number "4";
NW_005101200	Cufflinks	exon	71992	73326	.	-	.	transcript_id "TCONS_00000098"; gene_id "linc-chi41"; exon_number "1";
NW_005101200	Cufflinks	exon	75918	76415	.	-	.	transcript_id "TCONS_00000098"; gene_id "linc-chi41"; exon_number "2";
NW_005101200	Cufflinks	exon	71992	72831	.	-	.	transcript_id "TCONS_00000101"; gene_id "linc-chi41"; exon_number "1";
NW_005101200	Cufflinks	exon	72957	73877	.	-	.	transcript_id "TCONS_00000101"; gene_id "linc-chi41"; exon_number "2";
NW_005101200	Cufflinks	exon	74022	74954	.	-	.	transcript_id "TCONS_00000101"; gene_id "linc-chi41"; exon_number "3";
NW_005101200	Cufflinks	exon	75029	75265	.	-	.	transcript_id "TCONS_00000101"; gene_id "linc-chi41"; exon_number "4";
NW_005101200	Cufflinks	exon	75328	76426	.	-	.	transcript_id "TCONS_00000101"; gene_id "linc-chi41"; exon_number "5";
NW_005101200	Cufflinks	exon	71992	73115	.	-	.	transcript_id "TCONS_00000103"; gene_id "linc-chi41"; exon_number "1";
NW_005101200	Cufflinks	exon	73349	74954	.	-	.	transcript_id "TCONS_00000103"; gene_id "linc-chi41"; exon_number "2";
NW_005101200	Cufflinks	exon	75029	76427	.	-	.	transcript_id "TCONS_00000103"; gene_id "linc-chi41"; exon_number "3";
NW_005101200	Cufflinks	exon	71992	75135	.	-	.	transcript_id "TCONS_00000102"; gene_id "linc-chi41"; exon_number "1";
NW_005101200	Cufflinks	exon	75521	76427	.	-	.	transcript_id "TCONS_00000102"; gene_id "linc-chi41"; exon_number "2";
NW_005101200	Cufflinks	exon	71992	74378	.	-	.	transcript_id "TCONS_00000104"; gene_id "linc-chi41"; exon_number "1";
NW_005101200	Cufflinks	exon	75243	76558	.	-	.	transcript_id "TCONS_00000104"; gene_id "linc-chi41"; exon_number "2";
NW_005101206	Cufflinks	exon	67993	68013	.	-	.	transcript_id "TCONS_00000105"; gene_id "linc-chi42"; exon_number "1";
NW_005101206	Cufflinks	exon	68275	73670	.	-	.	transcript_id "TCONS_00000105"; gene_id "linc-chi42"; exon_number "2";
NW_005101206	Cufflinks	exon	70495	71330	.	-	.	transcript_id "TCONS_00000106"; gene_id "linc-chi42"; exon_number "1";
NW_005101206	Cufflinks	exon	77581	77608	.	-	.	transcript_id "TCONS_00000106"; gene_id "linc-chi42"; exon_number "2";
NW_005101231	Cufflinks	exon	160225	160448	.	+	.	transcript_id "TCONS_00000107"; gene_id "linc-chi43"; exon_number "1";
NW_005101231	Cufflinks	exon	165333	166112	.	+	.	transcript_id "TCONS_00000107"; gene_id "linc-chi43"; exon_number "2";
NW_005101231	Cufflinks	exon	160225	160448	.	+	.	transcript_id "TCONS_00000108"; gene_id "linc-chi43"; exon_number "1";
NW_005101231	Cufflinks	exon	181571	181885	.	+	.	transcript_id "TCONS_00000108"; gene_id "linc-chi43"; exon_number "2";
NW_005101231	Cufflinks	exon	181127	181177	.	+	.	transcript_id "TCONS_00000109"; gene_id "linc-chi43"; exon_number "1";
NW_005101231	Cufflinks	exon	181571	181885	.	+	.	transcript_id "TCONS_00000109"; gene_id "linc-chi43"; exon_number "2";
NW_005101258	Cufflinks	exon	70915	70997	.	+	.	transcript_id "TCONS_00000110"; gene_id "linc-chi44"; exon_number "1";
NW_005101258	Cufflinks	exon	74039	74146	.	+	.	transcript_id "TCONS_00000110"; gene_id "linc-chi44"; exon_number "2";
NW_005101258	Cufflinks	exon	76480	77140	.	+	.	transcript_id "TCONS_00000110"; gene_id "linc-chi44"; exon_number "3";
NW_005101258	Cufflinks	exon	70926	70997	.	+	.	transcript_id "TCONS_00000111"; gene_id "linc-chi44"; exon_number "1";
NW_005101258	Cufflinks	exon	76434	77140	.	+	.	transcript_id "TCONS_00000111"; gene_id "linc-chi44"; exon_number "2";
NW_005101258	Cufflinks	exon	68613	69274	.	-	.	transcript_id "TCONS_00000112"; gene_id "linc-chi45"; exon_number "1";
NW_005101258	Cufflinks	exon	69595	69681	.	-	.	transcript_id "TCONS_00000112"; gene_id "linc-chi45"; exon_number "2";
NW_005101258	Cufflinks	exon	71399	71498	.	-	.	transcript_id "TCONS_00000112"; gene_id "linc-chi45"; exon_number "3";
NW_005101262	Cufflinks	exon	73259	73619	.	-	.	transcript_id "TCONS_00000113"; gene_id "linc-chi46"; exon_number "1";
NW_005101262	Cufflinks	exon	130529	130663	.	-	.	transcript_id "TCONS_00000113"; gene_id "linc-chi46"; exon_number "2";
NW_005101262	Cufflinks	exon	134616	135006	.	-	.	transcript_id "TCONS_00000113"; gene_id "linc-chi46"; exon_number "3";
NW_005101275	Cufflinks	exon	103693	103728	.	+	.	transcript_id "TCONS_00000114"; gene_id "linc-chi47"; exon_number "1";
NW_005101275	Cufflinks	exon	168871	168991	.	+	.	transcript_id "TCONS_00000114"; gene_id "linc-chi47"; exon_number "2";
NW_005101275	Cufflinks	exon	171983	172063	.	+	.	transcript_id "TCONS_00000114"; gene_id "linc-chi47"; exon_number "3";
NW_005101282	Cufflinks	exon	163722	163791	.	+	.	transcript_id "TCONS_00000115"; gene_id "linc-chi48"; exon_number "1";
NW_005101282	Cufflinks	exon	172389	172914	.	+	.	transcript_id "TCONS_00000115"; gene_id "linc-chi48"; exon_number "2";
NW_005101282	Cufflinks	exon	7814	8285	.	-	.	transcript_id "TCONS_00000116"; gene_id "linc-chi49"; exon_number "1";
NW_005101282	Cufflinks	exon	17594	17679	.	-	.	transcript_id "TCONS_00000116"; gene_id "linc-chi49"; exon_number "2";
NW_005101282	Cufflinks	exon	18214	18335	.	-	.	transcript_id "TCONS_00000116"; gene_id "linc-chi49"; exon_number "3";
NW_005101282	Cufflinks	exon	18712	18797	.	-	.	transcript_id "TCONS_00000116"; gene_id "linc-chi49"; exon_number "4";
NW_005101282	Cufflinks	exon	7814	8285	.	-	.	transcript_id "TCONS_00000117"; gene_id "linc-chi49"; exon_number "1";
NW_005101282	Cufflinks	exon	17594	17679	.	-	.	transcript_id "TCONS_00000117"; gene_id "linc-chi49"; exon_number "2";
NW_005101282	Cufflinks	exon	18712	19010	.	-	.	transcript_id "TCONS_00000117"; gene_id "linc-chi49"; exon_number "3";
NW_005101282	Cufflinks	exon	151559	151612	.	-	.	transcript_id "TCONS_00000118"; gene_id "linc-chi50"; exon_number "1";
NW_005101282	Cufflinks	exon	158181	158267	.	-	.	transcript_id "TCONS_00000118"; gene_id "linc-chi50"; exon_number "2";
NW_005101282	Cufflinks	exon	159294	159573	.	-	.	transcript_id "TCONS_00000118"; gene_id "linc-chi50"; exon_number "3";
NW_005101282	Cufflinks	exon	157450	158267	.	-	.	transcript_id "TCONS_00000119"; gene_id "linc-chi50"; exon_number "1";
NW_005101282	Cufflinks	exon	159294	159730	.	-	.	transcript_id "TCONS_00000119"; gene_id "linc-chi50"; exon_number "2";
NW_005101323	Cufflinks	exon	962	1173	.	+	.	transcript_id "TCONS_00000121"; gene_id "linc-chi51"; exon_number "1";
NW_005101323	Cufflinks	exon	3203	4194	.	+	.	transcript_id "TCONS_00000121"; gene_id "linc-chi51"; exon_number "2";
NW_005101382	Cufflinks	exon	6052	6302	.	-	.	transcript_id "TCONS_00000122"; gene_id "linc-chi52"; exon_number "1";
NW_005101382	Cufflinks	exon	9027	9295	.	-	.	transcript_id "TCONS_00000122"; gene_id "linc-chi52"; exon_number "2";
NW_005101410	Cufflinks	exon	49359	49474	.	+	.	transcript_id "TCONS_00000123"; gene_id "linc-chi53"; exon_number "1";
NW_005101410	Cufflinks	exon	50429	50515	.	+	.	transcript_id "TCONS_00000123"; gene_id "linc-chi53"; exon_number "2";
NW_005101410	Cufflinks	exon	49795	49910	.	+	.	transcript_id "TCONS_00000124"; gene_id "linc-chi53"; exon_number "1";
NW_005101410	Cufflinks	exon	50429	50515	.	+	.	transcript_id "TCONS_00000124"; gene_id "linc-chi53"; exon_number "2";
NW_005101410	Cufflinks	exon	52192	52607	.	+	.	transcript_id "TCONS_00000125"; gene_id "linc-chi54"; exon_number "1";
NW_005101410	Cufflinks	exon	52760	52791	.	+	.	transcript_id "TCONS_00000125"; gene_id "linc-chi54"; exon_number "2";
NW_005101410	Cufflinks	exon	19094	19122	.	-	.	transcript_id "TCONS_00000126"; gene_id "linc-chi55"; exon_number "1";
NW_005101410	Cufflinks	exon	22026	22115	.	-	.	transcript_id "TCONS_00000126"; gene_id "linc-chi55"; exon_number "2";
NW_005101410	Cufflinks	exon	25012	25319	.	-	.	transcript_id "TCONS_00000126"; gene_id "linc-chi55"; exon_number "3";
NW_005101464	Cufflinks	exon	59224	59651	.	-	.	transcript_id "TCONS_00000127"; gene_id "linc-chi56"; exon_number "1";
NW_005101464	Cufflinks	exon	67275	67559	.	-	.	transcript_id "TCONS_00000127"; gene_id "linc-chi56"; exon_number "2";
NW_005101464	Cufflinks	exon	68553	68599	.	-	.	transcript_id "TCONS_00000127"; gene_id "linc-chi56"; exon_number "3";
NW_005101464	Cufflinks	exon	59224	59651	.	-	.	transcript_id "TCONS_00000128"; gene_id "linc-chi56"; exon_number "1";
NW_005101464	Cufflinks	exon	67275	67559	.	-	.	transcript_id "TCONS_00000128"; gene_id "linc-chi56"; exon_number "2";
NW_005101464	Cufflinks	exon	68730	68779	.	-	.	transcript_id "TCONS_00000128"; gene_id "linc-chi56"; exon_number "3";
NW_005101479	Cufflinks	exon	11568	13534	.	+	.	transcript_id "TCONS_00000130"; gene_id "linc-chi57"; exon_number "1";
NW_005101479	Cufflinks	exon	44262	44674	.	+	.	transcript_id "TCONS_00000130"; gene_id "linc-chi57"; exon_number "2";
NW_005101479	Cufflinks	exon	11572	13344	.	+	.	transcript_id "TCONS_00000131"; gene_id "linc-chi57"; exon_number "1";
NW_005101479	Cufflinks	exon	44074	44674	.	+	.	transcript_id "TCONS_00000131"; gene_id "linc-chi57"; exon_number "2";
NW_005101479	Cufflinks	exon	13557	13830	.	+	.	transcript_id "TCONS_00000133"; gene_id "linc-chi57"; exon_number "1";
NW_005101479	Cufflinks	exon	44582	44674	.	+	.	transcript_id "TCONS_00000133"; gene_id "linc-chi57"; exon_number "2";
NW_005101479	Cufflinks	exon	13557	13794	.	+	.	transcript_id "TCONS_00000132"; gene_id "linc-chi57"; exon_number "1";
NW_005101479	Cufflinks	exon	44546	44674	.	+	.	transcript_id "TCONS_00000132"; gene_id "linc-chi57"; exon_number "2";
NW_005101479	Cufflinks	exon	43091	43130	.	+	.	transcript_id "TCONS_00000134"; gene_id "linc-chi57"; exon_number "1";
NW_005101479	Cufflinks	exon	44074	44674	.	+	.	transcript_id "TCONS_00000134"; gene_id "linc-chi57"; exon_number "2";
NW_005101479	Cufflinks	exon	13606	13670	.	-	.	transcript_id "TCONS_00000135"; gene_id "linc-chi58"; exon_number "1";
NW_005101479	Cufflinks	exon	44423	44682	.	-	.	transcript_id "TCONS_00000135"; gene_id "linc-chi58"; exon_number "2";
NW_005101486	Cufflinks	exon	30877	31037	.	+	.	transcript_id "TCONS_00000136"; gene_id "linc-chi59"; exon_number "1";
NW_005101486	Cufflinks	exon	31460	31633	.	+	.	transcript_id "TCONS_00000136"; gene_id "linc-chi59"; exon_number "2";
NW_005101496	Cufflinks	exon	37840	38113	.	+	.	transcript_id "TCONS_00000137"; gene_id "linc-chi60"; exon_number "1";
NW_005101496	Cufflinks	exon	49964	51236	.	+	.	transcript_id "TCONS_00000137"; gene_id "linc-chi60"; exon_number "2";
NW_005101496	Cufflinks	exon	52433	52581	.	+	.	transcript_id "TCONS_00000137"; gene_id "linc-chi60"; exon_number "3";
NW_005101496	Cufflinks	exon	45597	45649	.	+	.	transcript_id "TCONS_00000138"; gene_id "linc-chi60"; exon_number "1";
NW_005101496	Cufflinks	exon	49964	50730	.	+	.	transcript_id "TCONS_00000138"; gene_id "linc-chi60"; exon_number "2";
NW_005101496	Cufflinks	exon	59621	59678	.	+	.	transcript_id "TCONS_00000139"; gene_id "linc-chi61"; exon_number "1";
NW_005101496	Cufflinks	exon	59759	60377	.	+	.	transcript_id "TCONS_00000139"; gene_id "linc-chi61"; exon_number "2";
NW_005101496	Cufflinks	exon	80706	80768	.	+	.	transcript_id "TCONS_00000142"; gene_id "linc-chi62"; exon_number "1";
NW_005101496	Cufflinks	exon	82195	82271	.	+	.	transcript_id "TCONS_00000142"; gene_id "linc-chi62"; exon_number "2";
NW_005101496	Cufflinks	exon	86656	86762	.	+	.	transcript_id "TCONS_00000142"; gene_id "linc-chi62"; exon_number "3";
NW_005101496	Cufflinks	exon	86856	86982	.	+	.	transcript_id "TCONS_00000142"; gene_id "linc-chi62"; exon_number "4";
NW_005101496	Cufflinks	exon	87260	87373	.	+	.	transcript_id "TCONS_00000142"; gene_id "linc-chi62"; exon_number "5";
NW_005101496	Cufflinks	exon	89099	89670	.	+	.	transcript_id "TCONS_00000142"; gene_id "linc-chi62"; exon_number "6";
NW_005101496	Cufflinks	exon	34764	34806	.	-	.	transcript_id "TCONS_00000143"; gene_id "linc-chi63"; exon_number "1";
NW_005101496	Cufflinks	exon	59343	59669	.	-	.	transcript_id "TCONS_00000143"; gene_id "linc-chi63"; exon_number "2";
NW_005101496	Cufflinks	exon	59750	60651	.	-	.	transcript_id "TCONS_00000143"; gene_id "linc-chi63"; exon_number "3";
NW_005101496	Cufflinks	exon	58928	59242	.	-	.	transcript_id "TCONS_00000144"; gene_id "linc-chi63"; exon_number "1";
NW_005101496	Cufflinks	exon	59343	59669	.	-	.	transcript_id "TCONS_00000144"; gene_id "linc-chi63"; exon_number "2";
NW_005101496	Cufflinks	exon	59750	60651	.	-	.	transcript_id "TCONS_00000144"; gene_id "linc-chi63"; exon_number "3";
NW_005101499	Cufflinks	exon	93329	93482	.	-	.	transcript_id "TCONS_00000147"; gene_id "linc-chi64"; exon_number "1";
NW_005101499	Cufflinks	exon	97901	97995	.	-	.	transcript_id "TCONS_00000147"; gene_id "linc-chi64"; exon_number "2";
NW_005101499	Cufflinks	exon	142430	142530	.	-	.	transcript_id "TCONS_00000148"; gene_id "linc-chi65"; exon_number "1";
NW_005101499	Cufflinks	exon	180515	180647	.	-	.	transcript_id "TCONS_00000148"; gene_id "linc-chi65"; exon_number "2";
NW_005101499	Cufflinks	exon	182634	182732	.	-	.	transcript_id "TCONS_00000148"; gene_id "linc-chi65"; exon_number "3";
NW_005101512	Cufflinks	exon	114823	115055	.	+	.	transcript_id "TCONS_00000149"; gene_id "linc-chi66"; exon_number "1";
NW_005101512	Cufflinks	exon	115134	115243	.	+	.	transcript_id "TCONS_00000149"; gene_id "linc-chi66"; exon_number "2";
NW_005101606	Cufflinks	exon	17924	18062	.	+	.	transcript_id "TCONS_00000150"; gene_id "linc-chi67"; exon_number "1";
NW_005101606	Cufflinks	exon	18292	18355	.	+	.	transcript_id "TCONS_00000150"; gene_id "linc-chi67"; exon_number "2";
NW_005101629	Cufflinks	exon	173190	173359	.	+	.	transcript_id "TCONS_00000151"; gene_id "linc-chi68"; exon_number "1";
NW_005101629	Cufflinks	exon	173965	174678	.	+	.	transcript_id "TCONS_00000151"; gene_id "linc-chi68"; exon_number "2";
NW_005101629	Cufflinks	exon	252447	252682	.	+	.	transcript_id "TCONS_00000153"; gene_id "linc-chi69"; exon_number "1";
NW_005101629	Cufflinks	exon	256675	256752	.	+	.	transcript_id "TCONS_00000153"; gene_id "linc-chi69"; exon_number "2";
NW_005101629	Cufflinks	exon	271546	272040	.	+	.	transcript_id "TCONS_00000153"; gene_id "linc-chi69"; exon_number "3";
NW_005101629	Cufflinks	exon	252447	252682	.	+	.	transcript_id "TCONS_00000152"; gene_id "linc-chi69"; exon_number "1";
NW_005101629	Cufflinks	exon	271427	272040	.	+	.	transcript_id "TCONS_00000152"; gene_id "linc-chi69"; exon_number "2";
NW_005101629	Cufflinks	exon	308662	308862	.	+	.	transcript_id "TCONS_00000154"; gene_id "linc-chi70"; exon_number "1";
NW_005101629	Cufflinks	exon	310120	310167	.	+	.	transcript_id "TCONS_00000154"; gene_id "linc-chi70"; exon_number "2";
NW_005101629	Cufflinks	exon	297756	297931	.	-	.	transcript_id "TCONS_00000155"; gene_id "linc-chi71"; exon_number "1";
NW_005101629	Cufflinks	exon	298235	298260	.	-	.	transcript_id "TCONS_00000155"; gene_id "linc-chi71"; exon_number "2";
NW_005101652	Cufflinks	exon	727	1683	.	-	.	transcript_id "TCONS_00000156"; gene_id "linc-chi72"; exon_number "1";
NW_005101652	Cufflinks	exon	1779	2011	.	-	.	transcript_id "TCONS_00000156"; gene_id "linc-chi72"; exon_number "2";
NW_005101656	Cufflinks	exon	37087	37495	.	+	.	transcript_id "TCONS_00000157"; gene_id "linc-chi73"; exon_number "1";
NW_005101656	Cufflinks	exon	39970	40300	.	+	.	transcript_id "TCONS_00000157"; gene_id "linc-chi73"; exon_number "2";
NW_005101656	Cufflinks	exon	38110	38239	.	+	.	transcript_id "TCONS_00000158"; gene_id "linc-chi73"; exon_number "1";
NW_005101656	Cufflinks	exon	39970	40300	.	+	.	transcript_id "TCONS_00000158"; gene_id "linc-chi73"; exon_number "2";
NW_005101696	Cufflinks	exon	276984	277527	.	+	.	transcript_id "TCONS_00000159"; gene_id "linc-chi74"; exon_number "1";
NW_005101696	Cufflinks	exon	277855	278089	.	+	.	transcript_id "TCONS_00000159"; gene_id "linc-chi74"; exon_number "2";
NW_005101703	Cufflinks	exon	75004	75487	.	-	.	transcript_id "TCONS_00000161"; gene_id "linc-chi75"; exon_number "1";
NW_005101703	Cufflinks	exon	78942	79057	.	-	.	transcript_id "TCONS_00000161"; gene_id "linc-chi75"; exon_number "2";
NW_005101703	Cufflinks	exon	78546	78768	.	-	.	transcript_id "TCONS_00000162"; gene_id "linc-chi75"; exon_number "1";
NW_005101703	Cufflinks	exon	78942	79079	.	-	.	transcript_id "TCONS_00000162"; gene_id "linc-chi75"; exon_number "2";
NW_005101703	Cufflinks	exon	84634	85287	.	-	.	transcript_id "TCONS_00000163"; gene_id "linc-chi76"; exon_number "1";
NW_005101703	Cufflinks	exon	85604	85694	.	-	.	transcript_id "TCONS_00000163"; gene_id "linc-chi76"; exon_number "2";
NW_005101703	Cufflinks	exon	84634	85282	.	-	.	transcript_id "TCONS_00000164"; gene_id "linc-chi76"; exon_number "1";
NW_005101703	Cufflinks	exon	85604	85707	.	-	.	transcript_id "TCONS_00000164"; gene_id "linc-chi76"; exon_number "2";
NW_005101735	Cufflinks	exon	9917	9956	.	+	.	transcript_id "TCONS_00000165"; gene_id "linc-chi77"; exon_number "1";
NW_005101735	Cufflinks	exon	26521	27533	.	+	.	transcript_id "TCONS_00000165"; gene_id "linc-chi77"; exon_number "2";
NW_005101747	Cufflinks	exon	69794	70106	.	-	.	transcript_id "TCONS_00000167"; gene_id "linc-chi78"; exon_number "1";
NW_005101747	Cufflinks	exon	70221	72853	.	-	.	transcript_id "TCONS_00000167"; gene_id "linc-chi78"; exon_number "2";
NW_005101749	Cufflinks	exon	82562	82670	.	-	.	transcript_id "TCONS_00000168"; gene_id "linc-chi79"; exon_number "1";
NW_005101749	Cufflinks	exon	85855	85952	.	-	.	transcript_id "TCONS_00000168"; gene_id "linc-chi79"; exon_number "2";
NW_005101749	Cufflinks	exon	87929	88070	.	-	.	transcript_id "TCONS_00000168"; gene_id "linc-chi79"; exon_number "3";
NW_005101833	Cufflinks	exon	123	289	.	+	.	transcript_id "TCONS_00000169"; gene_id "linc-chi80"; exon_number "1";
NW_005101833	Cufflinks	exon	2101	2346	.	+	.	transcript_id "TCONS_00000169"; gene_id "linc-chi80"; exon_number "2";
NW_005101845	Cufflinks	exon	38128	38242	.	-	.	transcript_id "TCONS_00000170"; gene_id "linc-chi81"; exon_number "1";
NW_005101845	Cufflinks	exon	43094	43395	.	-	.	transcript_id "TCONS_00000170"; gene_id "linc-chi81"; exon_number "2";
NW_005101877	Cufflinks	exon	6827	6923	.	-	.	transcript_id "TCONS_00000172"; gene_id "linc-chi82"; exon_number "1";
NW_005101877	Cufflinks	exon	6976	7481	.	-	.	transcript_id "TCONS_00000172"; gene_id "linc-chi82"; exon_number "2";
NW_005101896	Cufflinks	exon	68585	68626	.	+	.	transcript_id "TCONS_00000173"; gene_id "linc-chi83"; exon_number "1";
NW_005101896	Cufflinks	exon	69167	70144	.	+	.	transcript_id "TCONS_00000173"; gene_id "linc-chi83"; exon_number "2";
NW_005101907	Cufflinks	exon	100929	100930	.	+	.	transcript_id "TCONS_00000174"; gene_id "linc-chi84"; exon_number "1";
NW_005101907	Cufflinks	exon	101150	101418	.	+	.	transcript_id "TCONS_00000174"; gene_id "linc-chi84"; exon_number "2";
NW_005101907	Cufflinks	exon	102163	103405	.	+	.	transcript_id "TCONS_00000175"; gene_id "linc-chi85"; exon_number "1";
NW_005101907	Cufflinks	exon	103496	103574	.	+	.	transcript_id "TCONS_00000175"; gene_id "linc-chi85"; exon_number "2";
NW_005101910	Cufflinks	exon	23374	23445	.	-	.	transcript_id "TCONS_00000182"; gene_id "linc-chi86"; exon_number "1";
NW_005101910	Cufflinks	exon	24518	25302	.	-	.	transcript_id "TCONS_00000182"; gene_id "linc-chi86"; exon_number "2";
NW_005101944	Cufflinks	exon	7745	7777	.	-	.	transcript_id "TCONS_00000183"; gene_id "linc-chi87"; exon_number "1";
NW_005101944	Cufflinks	exon	9332	9525	.	-	.	transcript_id "TCONS_00000183"; gene_id "linc-chi87"; exon_number "2";
NW_005101980	Cufflinks	exon	805	1477	.	-	.	transcript_id "TCONS_00000185"; gene_id "linc-chi88"; exon_number "1";
NW_005101980	Cufflinks	exon	1594	1656	.	-	.	transcript_id "TCONS_00000185"; gene_id "linc-chi88"; exon_number "2";
NW_005101980	Cufflinks	exon	24031	24227	.	-	.	transcript_id "TCONS_00000186"; gene_id "linc-chi89"; exon_number "1";
NW_005101980	Cufflinks	exon	24507	24602	.	-	.	transcript_id "TCONS_00000186"; gene_id "linc-chi89"; exon_number "2";
NW_005102100	Cufflinks	exon	947	2117	.	+	.	transcript_id "TCONS_00000187"; gene_id "linc-chi90"; exon_number "1";
NW_005102100	Cufflinks	exon	2206	4028	.	+	.	transcript_id "TCONS_00000187"; gene_id "linc-chi90"; exon_number "2";
NW_005102100	Cufflinks	exon	6238	7371	.	+	.	transcript_id "TCONS_00000187"; gene_id "linc-chi90"; exon_number "3";
NW_005102100	Cufflinks	exon	7747	8681	.	+	.	transcript_id "TCONS_00000187"; gene_id "linc-chi90"; exon_number "4";
NW_005102100	Cufflinks	exon	9855	10323	.	+	.	transcript_id "TCONS_00000187"; gene_id "linc-chi90"; exon_number "5";
NW_005102100	Cufflinks	exon	1485	2117	.	+	.	transcript_id "TCONS_00000188"; gene_id "linc-chi90"; exon_number "1";
NW_005102100	Cufflinks	exon	2210	4039	.	+	.	transcript_id "TCONS_00000188"; gene_id "linc-chi90"; exon_number "2";
NW_005102100	Cufflinks	exon	151035	151150	.	+	.	transcript_id "TCONS_00000189"; gene_id "linc-chi91"; exon_number "1";
NW_005102100	Cufflinks	exon	153913	154944	.	+	.	transcript_id "TCONS_00000189"; gene_id "linc-chi91"; exon_number "2";
NW_005102100	Cufflinks	exon	151040	151180	.	+	.	transcript_id "TCONS_00000190"; gene_id "linc-chi91"; exon_number "1";
NW_005102100	Cufflinks	exon	153913	154807	.	+	.	transcript_id "TCONS_00000190"; gene_id "linc-chi91"; exon_number "2";
NW_005102100	Cufflinks	exon	155607	155634	.	+	.	transcript_id "TCONS_00000190"; gene_id "linc-chi91"; exon_number "3";
NW_005102100	Cufflinks	exon	151047	151092	.	+	.	transcript_id "TCONS_00000191"; gene_id "linc-chi91"; exon_number "1";
NW_005102100	Cufflinks	exon	153913	154944	.	+	.	transcript_id "TCONS_00000191"; gene_id "linc-chi91"; exon_number "2";
NW_005102100	Cufflinks	exon	2200	4008	.	-	.	transcript_id "TCONS_00000192"; gene_id "linc-chi92"; exon_number "1";
NW_005102100	Cufflinks	exon	6218	7316	.	-	.	transcript_id "TCONS_00000192"; gene_id "linc-chi92"; exon_number "2";
NW_005102100	Cufflinks	exon	7692	8834	.	-	.	transcript_id "TCONS_00000192"; gene_id "linc-chi92"; exon_number "3";
NW_005102100	Cufflinks	exon	9647	10020	.	-	.	transcript_id "TCONS_00000192"; gene_id "linc-chi92"; exon_number "4";
NW_005102108	Cufflinks	exon	10309	10367	.	-	.	transcript_id "TCONS_00000193"; gene_id "linc-chi93"; exon_number "1";
NW_005102108	Cufflinks	exon	10964	11235	.	-	.	transcript_id "TCONS_00000193"; gene_id "linc-chi93"; exon_number "2";
NW_005102109	Cufflinks	exon	126851	127156	.	+	.	transcript_id "TCONS_00000194"; gene_id "linc-chi94"; exon_number "1";
NW_005102109	Cufflinks	exon	127899	130051	.	+	.	transcript_id "TCONS_00000194"; gene_id "linc-chi94"; exon_number "2";
NW_005102109	Cufflinks	exon	126951	127156	.	+	.	transcript_id "TCONS_00000195"; gene_id "linc-chi94"; exon_number "1";
NW_005102109	Cufflinks	exon	127894	130051	.	+	.	transcript_id "TCONS_00000195"; gene_id "linc-chi94"; exon_number "2";
NW_005102109	Cufflinks	exon	31222	31977	.	-	.	transcript_id "TCONS_00000196"; gene_id "linc-chi95"; exon_number "1";
NW_005102109	Cufflinks	exon	32298	32799	.	-	.	transcript_id "TCONS_00000196"; gene_id "linc-chi95"; exon_number "2";
NW_005102109	Cufflinks	exon	31981	32543	.	-	.	transcript_id "TCONS_00000197"; gene_id "linc-chi95"; exon_number "1";
NW_005102109	Cufflinks	exon	34485	34878	.	-	.	transcript_id "TCONS_00000197"; gene_id "linc-chi95"; exon_number "2";
NW_005102127	Cufflinks	exon	98962	99479	.	-	.	transcript_id "TCONS_00000199"; gene_id "linc-chi96"; exon_number "1";
NW_005102127	Cufflinks	exon	100057	100306	.	-	.	transcript_id "TCONS_00000199"; gene_id "linc-chi96"; exon_number "2";
NW_005102128	Cufflinks	exon	33496	33503	.	-	.	transcript_id "TCONS_00000200"; gene_id "linc-chi97"; exon_number "1";
NW_005102128	Cufflinks	exon	35152	36715	.	-	.	transcript_id "TCONS_00000200"; gene_id "linc-chi97"; exon_number "2";
NW_005102131	Cufflinks	exon	56941	57645	.	-	.	transcript_id "TCONS_00000201"; gene_id "linc-chi98"; exon_number "1";
NW_005102131	Cufflinks	exon	58076	58173	.	-	.	transcript_id "TCONS_00000201"; gene_id "linc-chi98"; exon_number "2";
NW_005102131	Cufflinks	exon	58793	58836	.	-	.	transcript_id "TCONS_00000201"; gene_id "linc-chi98"; exon_number "3";
NW_005102141	Cufflinks	exon	22332	22745	.	-	.	transcript_id "TCONS_00000202"; gene_id "linc-chi99"; exon_number "1";
NW_005102141	Cufflinks	exon	24169	26227	.	-	.	transcript_id "TCONS_00000202"; gene_id "linc-chi99"; exon_number "2";
NW_005102169	Cufflinks	exon	97857	98401	.	+	.	transcript_id "TCONS_00000203"; gene_id "linc-chi100"; exon_number "1";
NW_005102169	Cufflinks	exon	98509	98701	.	+	.	transcript_id "TCONS_00000203"; gene_id "linc-chi100"; exon_number "2";
NW_005102179	Cufflinks	exon	163494	164165	.	+	.	transcript_id "TCONS_00000205"; gene_id "linc-chi101"; exon_number "1";
NW_005102179	Cufflinks	exon	180724	180765	.	+	.	transcript_id "TCONS_00000205"; gene_id "linc-chi101"; exon_number "2";
NW_005102179	Cufflinks	exon	184077	184135	.	+	.	transcript_id "TCONS_00000205"; gene_id "linc-chi101"; exon_number "3";
NW_005102179	Cufflinks	exon	163654	164165	.	+	.	transcript_id "TCONS_00000206"; gene_id "linc-chi101"; exon_number "1";
NW_005102179	Cufflinks	exon	184077	184135	.	+	.	transcript_id "TCONS_00000206"; gene_id "linc-chi101"; exon_number "2";
NW_005102179	Cufflinks	exon	179134	179391	.	+	.	transcript_id "TCONS_00000207"; gene_id "linc-chi102"; exon_number "1";
NW_005102179	Cufflinks	exon	179545	180052	.	+	.	transcript_id "TCONS_00000207"; gene_id "linc-chi102"; exon_number "2";
NW_005102179	Cufflinks	exon	167479	168850	.	-	.	transcript_id "TCONS_00000208"; gene_id "linc-chi103"; exon_number "1";
NW_005102179	Cufflinks	exon	174669	178942	.	-	.	transcript_id "TCONS_00000208"; gene_id "linc-chi103"; exon_number "2";
NW_005102393	Cufflinks	exon	94798	95039	.	-	.	transcript_id "TCONS_00000237"; gene_id "linc-chi104"; exon_number "1";
NW_005102393	Cufflinks	exon	95190	95218	.	-	.	transcript_id "TCONS_00000237"; gene_id "linc-chi104"; exon_number "2";
NW_005102393	Cufflinks	exon	95554	95572	.	-	.	transcript_id "TCONS_00000237"; gene_id "linc-chi104"; exon_number "3";
NW_005102434	Cufflinks	exon	11340	11367	.	+	.	transcript_id "TCONS_00000238"; gene_id "linc-chi105"; exon_number "1";
NW_005102434	Cufflinks	exon	15132	16011	.	+	.	transcript_id "TCONS_00000238"; gene_id "linc-chi105"; exon_number "2";
NW_005102490	Cufflinks	exon	27805	28102	.	-	.	transcript_id "TCONS_00000240"; gene_id "linc-chi106"; exon_number "1";
NW_005102490	Cufflinks	exon	31838	31970	.	-	.	transcript_id "TCONS_00000240"; gene_id "linc-chi106"; exon_number "2";
NW_005102490	Cufflinks	exon	32099	32122	.	-	.	transcript_id "TCONS_00000240"; gene_id "linc-chi106"; exon_number "3";
NW_005102490	Cufflinks	exon	27805	28225	.	-	.	transcript_id "TCONS_00000241"; gene_id "linc-chi106"; exon_number "1";
NW_005102490	Cufflinks	exon	31838	31970	.	-	.	transcript_id "TCONS_00000241"; gene_id "linc-chi106"; exon_number "2";
NW_005102490	Cufflinks	exon	32099	32127	.	-	.	transcript_id "TCONS_00000241"; gene_id "linc-chi106"; exon_number "3";
NW_005102490	Cufflinks	exon	77596	79541	.	-	.	transcript_id "TCONS_00000242"; gene_id "linc-chi107"; exon_number "1";
NW_005102490	Cufflinks	exon	79925	79988	.	-	.	transcript_id "TCONS_00000242"; gene_id "linc-chi107"; exon_number "2";
NW_005102490	Cufflinks	exon	116565	116708	.	-	.	transcript_id "TCONS_00000244"; gene_id "linc-chi108"; exon_number "1";
NW_005102490	Cufflinks	exon	117087	118025	.	-	.	transcript_id "TCONS_00000244"; gene_id "linc-chi108"; exon_number "2";
NW_005102490	Cufflinks	exon	118423	118683	.	-	.	transcript_id "TCONS_00000244"; gene_id "linc-chi108"; exon_number "3";
NW_005102490	Cufflinks	exon	116565	116708	.	-	.	transcript_id "TCONS_00000243"; gene_id "linc-chi108"; exon_number "1";
NW_005102490	Cufflinks	exon	117087	118683	.	-	.	transcript_id "TCONS_00000243"; gene_id "linc-chi108"; exon_number "2";
NW_005102552	Cufflinks	exon	76042	79757	.	-	.	transcript_id "TCONS_00000246"; gene_id "linc-chi109"; exon_number "1";
NW_005102552	Cufflinks	exon	80019	81438	.	-	.	transcript_id "TCONS_00000246"; gene_id "linc-chi109"; exon_number "2";
NW_005102631	Cufflinks	exon	2546	2974	.	+	.	transcript_id "TCONS_00000247"; gene_id "linc-chi110"; exon_number "1";
NW_005102631	Cufflinks	exon	3814	3882	.	+	.	transcript_id "TCONS_00000247"; gene_id "linc-chi110"; exon_number "2";
NW_005102714	Cufflinks	exon	15689	16051	.	-	.	transcript_id "TCONS_00000248"; gene_id "linc-chi111"; exon_number "1";
NW_005102714	Cufflinks	exon	22085	22275	.	-	.	transcript_id "TCONS_00000248"; gene_id "linc-chi111"; exon_number "2";
NW_005102780	Cufflinks	exon	49773	50286	.	-	.	transcript_id "TCONS_00000249"; gene_id "linc-chi112"; exon_number "1";
NW_005102780	Cufflinks	exon	50491	50694	.	-	.	transcript_id "TCONS_00000249"; gene_id "linc-chi112"; exon_number "2";
NW_005102815	Cufflinks	exon	13774	14018	.	-	.	transcript_id "TCONS_00000250"; gene_id "linc-chi113"; exon_number "1";
NW_005102815	Cufflinks	exon	27105	27479	.	-	.	transcript_id "TCONS_00000250"; gene_id "linc-chi113"; exon_number "2";
NW_005102923	Cufflinks	exon	50267	50463	.	+	.	transcript_id "TCONS_00000253"; gene_id "linc-chi114"; exon_number "1";
NW_005102923	Cufflinks	exon	50542	50573	.	+	.	transcript_id "TCONS_00000253"; gene_id "linc-chi114"; exon_number "2";
NW_005102923	Cufflinks	exon	73762	73892	.	+	.	transcript_id "TCONS_00000255"; gene_id "linc-chi115"; exon_number "1";
NW_005102923	Cufflinks	exon	76626	76926	.	+	.	transcript_id "TCONS_00000255"; gene_id "linc-chi115"; exon_number "2";
NW_005102996	Cufflinks	exon	216374	216502	.	+	.	transcript_id "TCONS_00000256"; gene_id "linc-chi116"; exon_number "1";
NW_005102996	Cufflinks	exon	217384	217456	.	+	.	transcript_id "TCONS_00000256"; gene_id "linc-chi116"; exon_number "2";
NW_005102996	Cufflinks	exon	254822	254911	.	+	.	transcript_id "TCONS_00000256"; gene_id "linc-chi116"; exon_number "3";
NW_005102996	Cufflinks	exon	261979	262005	.	+	.	transcript_id "TCONS_00000256"; gene_id "linc-chi116"; exon_number "4";
NW_005103115	Cufflinks	exon	12	86	.	-	.	transcript_id "TCONS_00000257"; gene_id "linc-chi117"; exon_number "1";
NW_005103115	Cufflinks	exon	436	887	.	-	.	transcript_id "TCONS_00000257"; gene_id "linc-chi117"; exon_number "2";
NW_005103285	Cufflinks	exon	66712	68309	.	-	.	transcript_id "TCONS_00000258"; gene_id "linc-chi118"; exon_number "1";
NW_005103285	Cufflinks	exon	68813	69063	.	-	.	transcript_id "TCONS_00000258"; gene_id "linc-chi118"; exon_number "2";
NW_005103285	Cufflinks	exon	66712	68309	.	-	.	transcript_id "TCONS_00000259"; gene_id "linc-chi118"; exon_number "1";
NW_005103285	Cufflinks	exon	68761	69247	.	-	.	transcript_id "TCONS_00000259"; gene_id "linc-chi118"; exon_number "2";
NW_005103362	Cufflinks	exon	76878	76982	.	-	.	transcript_id "TCONS_00000261"; gene_id "linc-chi119"; exon_number "1";
NW_005103362	Cufflinks	exon	77109	77272	.	-	.	transcript_id "TCONS_00000261"; gene_id "linc-chi119"; exon_number "2";
NW_005103505	Cufflinks	exon	31800	31946	.	+	.	transcript_id "TCONS_00000262"; gene_id "linc-chi120"; exon_number "1";
NW_005103505	Cufflinks	exon	39854	40097	.	+	.	transcript_id "TCONS_00000262"; gene_id "linc-chi120"; exon_number "2";
NW_005103505	Cufflinks	exon	41241	41456	.	+	.	transcript_id "TCONS_00000262"; gene_id "linc-chi120"; exon_number "3";
NW_005103505	Cufflinks	exon	31856	31946	.	+	.	transcript_id "TCONS_00000263"; gene_id "linc-chi120"; exon_number "1";
NW_005103505	Cufflinks	exon	41241	41456	.	+	.	transcript_id "TCONS_00000263"; gene_id "linc-chi120"; exon_number "2";
NW_005103505	Cufflinks	exon	39620	39676	.	+	.	transcript_id "TCONS_00000264"; gene_id "linc-chi120"; exon_number "1";
NW_005103505	Cufflinks	exon	40023	40097	.	+	.	transcript_id "TCONS_00000264"; gene_id "linc-chi120"; exon_number "2";
NW_005103505	Cufflinks	exon	41241	41456	.	+	.	transcript_id "TCONS_00000264"; gene_id "linc-chi120"; exon_number "3";
NW_005103505	Cufflinks	exon	39706	39735	.	+	.	transcript_id "TCONS_00000265"; gene_id "linc-chi120"; exon_number "1";
NW_005103505	Cufflinks	exon	39854	40097	.	+	.	transcript_id "TCONS_00000265"; gene_id "linc-chi120"; exon_number "2";
NW_005103505	Cufflinks	exon	41241	41456	.	+	.	transcript_id "TCONS_00000265"; gene_id "linc-chi120"; exon_number "3";
NW_005104234	Cufflinks	exon	906	1455	.	-	.	transcript_id "TCONS_00000271"; gene_id "linc-chi121"; exon_number "1";
NW_005104234	Cufflinks	exon	1589	1744	.	-	.	transcript_id "TCONS_00000271"; gene_id "linc-chi121"; exon_number "2";
NW_005104426	Cufflinks	exon	5	498	.	+	.	transcript_id "TCONS_00000272"; gene_id "linc-chi122"; exon_number "1";
NW_005104426	Cufflinks	exon	2122	2894	.	+	.	transcript_id "TCONS_00000272"; gene_id "linc-chi122"; exon_number "2";
NW_005104500	Cufflinks	exon	79355	80393	.	+	.	transcript_id "TCONS_00000274"; gene_id "linc-chi123"; exon_number "1";
NW_005104500	Cufflinks	exon	80872	82262	.	+	.	transcript_id "TCONS_00000274"; gene_id "linc-chi123"; exon_number "2";
NW_005104500	Cufflinks	exon	839	862	.	-	.	transcript_id "TCONS_00000276"; gene_id "linc-chi124"; exon_number "1";
NW_005104500	Cufflinks	exon	2200	4403	.	-	.	transcript_id "TCONS_00000276"; gene_id "linc-chi124"; exon_number "2";
NW_005104557	Cufflinks	exon	533	698	.	-	.	transcript_id "TCONS_00000277"; gene_id "linc-chi125"; exon_number "1";
NW_005104557	Cufflinks	exon	789	1078	.	-	.	transcript_id "TCONS_00000277"; gene_id "linc-chi125"; exon_number "2";
NW_005104690	Cufflinks	exon	10747	11305	.	-	.	transcript_id "TCONS_00000278"; gene_id "linc-chi126"; exon_number "1";
NW_005104690	Cufflinks	exon	14824	15112	.	-	.	transcript_id "TCONS_00000278"; gene_id "linc-chi126"; exon_number "2";
NW_005104716	Cufflinks	exon	644	711	.	+	.	transcript_id "TCONS_00000279"; gene_id "linc-chi127"; exon_number "1";
NW_005104716	Cufflinks	exon	2259	3501	.	+	.	transcript_id "TCONS_00000279"; gene_id "linc-chi127"; exon_number "2";
NW_005104818	Cufflinks	exon	19228	20075	.	-	.	transcript_id "TCONS_00000280"; gene_id "linc-chi128"; exon_number "1";
NW_005104818	Cufflinks	exon	20490	20509	.	-	.	transcript_id "TCONS_00000280"; gene_id "linc-chi128"; exon_number "2";
NW_005104818	Cufflinks	exon	19228	20075	.	-	.	transcript_id "TCONS_00000281"; gene_id "linc-chi128"; exon_number "1";
NW_005104818	Cufflinks	exon	21050	21069	.	-	.	transcript_id "TCONS_00000281"; gene_id "linc-chi128"; exon_number "2";
NW_005105302	Cufflinks	exon	51809	52177	.	+	.	transcript_id "TCONS_00000282"; gene_id "linc-chi129"; exon_number "1";
NW_005105302	Cufflinks	exon	52546	54280	.	+	.	transcript_id "TCONS_00000282"; gene_id "linc-chi129"; exon_number "2";
NW_005105302	Cufflinks	exon	52146	52177	.	+	.	transcript_id "TCONS_00000283"; gene_id "linc-chi129"; exon_number "1";
NW_005105302	Cufflinks	exon	52598	54280	.	+	.	transcript_id "TCONS_00000283"; gene_id "linc-chi129"; exon_number "2";
NW_005105476	Cufflinks	exon	2227	2511	.	-	.	transcript_id "TCONS_00000284"; gene_id "linc-chi130"; exon_number "1";
NW_005105476	Cufflinks	exon	4100	4182	.	-	.	transcript_id "TCONS_00000284"; gene_id "linc-chi130"; exon_number "2";
NW_005106220	Cufflinks	exon	216	1066	.	-	.	transcript_id "TCONS_00000285"; gene_id "linc-chi131"; exon_number "1";
NW_005106220	Cufflinks	exon	1381	1586	.	-	.	transcript_id "TCONS_00000285"; gene_id "linc-chi131"; exon_number "2";
NW_005106420	Cufflinks	exon	7726	8355	.	+	.	transcript_id "TCONS_00000286"; gene_id "linc-chi132"; exon_number "1";
NW_005106420	Cufflinks	exon	31195	31428	.	+	.	transcript_id "TCONS_00000286"; gene_id "linc-chi132"; exon_number "2";
NW_005106420	Cufflinks	exon	7620	7905	.	-	.	transcript_id "TCONS_00000287"; gene_id "linc-chi133"; exon_number "1";
NW_005106420	Cufflinks	exon	8305	9150	.	-	.	transcript_id "TCONS_00000287"; gene_id "linc-chi133"; exon_number "2";
NW_005106725	Cufflinks	exon	4	287	.	-	.	transcript_id "TCONS_00000288"; gene_id "linc-chi134"; exon_number "1";
NW_005106725	Cufflinks	exon	501	1122	.	-	.	transcript_id "TCONS_00000288"; gene_id "linc-chi134"; exon_number "2";
NW_005106725	Cufflinks	exon	4	245	.	-	.	transcript_id "TCONS_00000289"; gene_id "linc-chi134"; exon_number "1";
NW_005106725	Cufflinks	exon	578	1130	.	-	.	transcript_id "TCONS_00000289"; gene_id "linc-chi134"; exon_number "2";
NW_005107281	Cufflinks	exon	22	33	.	+	.	transcript_id "TCONS_00000290"; gene_id "linc-chi135"; exon_number "1";
NW_005107281	Cufflinks	exon	631	877	.	+	.	transcript_id "TCONS_00000290"; gene_id "linc-chi135"; exon_number "2";
NW_005107301	Cufflinks	exon	8837	9003	.	+	.	transcript_id "TCONS_00000291"; gene_id "linc-chi136"; exon_number "1";
NW_005107301	Cufflinks	exon	9828	10267	.	+	.	transcript_id "TCONS_00000291"; gene_id "linc-chi136"; exon_number "2";
NW_005107301	Cufflinks	exon	8837	9003	.	+	.	transcript_id "TCONS_00000292"; gene_id "linc-chi136"; exon_number "1";
NW_005107301	Cufflinks	exon	9828	10056	.	+	.	transcript_id "TCONS_00000292"; gene_id "linc-chi136"; exon_number "2";
NW_005107301	Cufflinks	exon	11368	11609	.	+	.	transcript_id "TCONS_00000292"; gene_id "linc-chi136"; exon_number "3";
NW_005107342	Cufflinks	exon	88263	89469	.	-	.	transcript_id "TCONS_00000295"; gene_id "linc-chi137"; exon_number "1";
NW_005107342	Cufflinks	exon	89995	90153	.	-	.	transcript_id "TCONS_00000295"; gene_id "linc-chi137"; exon_number "2";
NW_005107342	Cufflinks	exon	88263	89469	.	-	.	transcript_id "TCONS_00000296"; gene_id "linc-chi137"; exon_number "1";
NW_005107342	Cufflinks	exon	104429	104496	.	-	.	transcript_id "TCONS_00000296"; gene_id "linc-chi137"; exon_number "2";
NW_005107737	Cufflinks	exon	2359	2452	.	-	.	transcript_id "TCONS_00000297"; gene_id "linc-chi138"; exon_number "1";
NW_005107737	Cufflinks	exon	2815	3070	.	-	.	transcript_id "TCONS_00000297"; gene_id "linc-chi138"; exon_number "2";
NW_005108152	Cufflinks	exon	11	309	.	-	.	transcript_id "TCONS_00000298"; gene_id "linc-chi139"; exon_number "1";
NW_005108152	Cufflinks	exon	1489	1563	.	-	.	transcript_id "TCONS_00000298"; gene_id "linc-chi139"; exon_number "2";
NW_005108271	Cufflinks	exon	1100	1188	.	+	.	transcript_id "TCONS_00000299"; gene_id "linc-chi140"; exon_number "1";
NW_005108271	Cufflinks	exon	1260	1492	.	+	.	transcript_id "TCONS_00000299"; gene_id "linc-chi140"; exon_number "2";
NW_005108280	Cufflinks	exon	31	187	.	+	.	transcript_id "TCONS_00000300"; gene_id "linc-chi141"; exon_number "1";
NW_005108280	Cufflinks	exon	296	1222	.	+	.	transcript_id "TCONS_00000300"; gene_id "linc-chi141"; exon_number "2";
NW_005108280	Cufflinks	exon	1345	2459	.	+	.	transcript_id "TCONS_00000300"; gene_id "linc-chi141"; exon_number "3";
NW_005108537	Cufflinks	exon	3407	4131	.	-	.	transcript_id "TCONS_00000301"; gene_id "linc-chi142"; exon_number "1";
NW_005108537	Cufflinks	exon	4214	4270	.	-	.	transcript_id "TCONS_00000301"; gene_id "linc-chi142"; exon_number "2";
NW_005109165	Cufflinks	exon	618	748	.	+	.	transcript_id "TCONS_00000303"; gene_id "linc-chi143"; exon_number "1";
NW_005109165	Cufflinks	exon	943	1018	.	+	.	transcript_id "TCONS_00000303"; gene_id "linc-chi143"; exon_number "2";
NW_005109165	Cufflinks	exon	1293	1837	.	+	.	transcript_id "TCONS_00000303"; gene_id "linc-chi143"; exon_number "3";
NW_005109165	Cufflinks	exon	618	744	.	+	.	transcript_id "TCONS_00000302"; gene_id "linc-chi143"; exon_number "1";
NW_005109165	Cufflinks	exon	943	1018	.	+	.	transcript_id "TCONS_00000302"; gene_id "linc-chi143"; exon_number "2";
NW_005109165	Cufflinks	exon	1294	1837	.	+	.	transcript_id "TCONS_00000302"; gene_id "linc-chi143"; exon_number "3";
NW_005109333	Cufflinks	exon	525	1049	.	-	.	transcript_id "TCONS_00000304"; gene_id "linc-chi144"; exon_number "1";
NW_005109333	Cufflinks	exon	2005	2150	.	-	.	transcript_id "TCONS_00000304"; gene_id "linc-chi144"; exon_number "2";
NW_005109384	Cufflinks	exon	1640	1668	.	-	.	transcript_id "TCONS_00000305"; gene_id "linc-chi145"; exon_number "1";
NW_005109384	Cufflinks	exon	1828	2333	.	-	.	transcript_id "TCONS_00000305"; gene_id "linc-chi145"; exon_number "2";
NW_005112523	Cufflinks	exon	8112	8488	.	-	.	transcript_id "TCONS_00000309"; gene_id "linc-chi146"; exon_number "1";
NW_005112523	Cufflinks	exon	8831	9077	.	-	.	transcript_id "TCONS_00000309"; gene_id "linc-chi146"; exon_number "2";
NW_005112812	Cufflinks	exon	45	913	.	+	.	transcript_id "TCONS_00000310"; gene_id "linc-chi147"; exon_number "1";
NW_005112812	Cufflinks	exon	1034	1256	.	+	.	transcript_id "TCONS_00000310"; gene_id "linc-chi147"; exon_number "2";
NW_005112812	Cufflinks	exon	205	888	.	+	.	transcript_id "TCONS_00000311"; gene_id "linc-chi147"; exon_number "1";
NW_005112812	Cufflinks	exon	1069	1256	.	+	.	transcript_id "TCONS_00000311"; gene_id "linc-chi147"; exon_number "2";
NW_005112926	Cufflinks	exon	897	924	.	-	.	transcript_id "TCONS_00000312"; gene_id "linc-chi148"; exon_number "1";
NW_005112926	Cufflinks	exon	1221	1663	.	-	.	transcript_id "TCONS_00000312"; gene_id "linc-chi148"; exon_number "2";
NW_005113039	Cufflinks	exon	2247	2312	.	-	.	transcript_id "TCONS_00000313"; gene_id "linc-chi149"; exon_number "1";
NW_005113039	Cufflinks	exon	2415	4354	.	-	.	transcript_id "TCONS_00000313"; gene_id "linc-chi149"; exon_number "2";
NW_005113271	Cufflinks	exon	4222	5497	.	-	.	transcript_id "TCONS_00000315"; gene_id "linc-chi150"; exon_number "1";
NW_005113271	Cufflinks	exon	6963	6984	.	-	.	transcript_id "TCONS_00000315"; gene_id "linc-chi150"; exon_number "2";
NW_005113638	Cufflinks	exon	15	783	.	+	.	transcript_id "TCONS_00000316"; gene_id "linc-chi151"; exon_number "1";
NW_005113638	Cufflinks	exon	874	2013	.	+	.	transcript_id "TCONS_00000316"; gene_id "linc-chi151"; exon_number "2";
NW_005113659	Cufflinks	exon	644	810	.	-	.	transcript_id "TCONS_00000317"; gene_id "linc-chi152"; exon_number "1";
NW_005113659	Cufflinks	exon	926	990	.	-	.	transcript_id "TCONS_00000317"; gene_id "linc-chi152"; exon_number "2";
NW_005113735	Cufflinks	exon	6295	6720	.	+	.	transcript_id "TCONS_00000318"; gene_id "linc-chi153"; exon_number "1";
NW_005113735	Cufflinks	exon	7153	9329	.	+	.	transcript_id "TCONS_00000318"; gene_id "linc-chi153"; exon_number "2";
NW_005113735	Cufflinks	exon	6425	6720	.	+	.	transcript_id "TCONS_00000319"; gene_id "linc-chi153"; exon_number "1";
NW_005113735	Cufflinks	exon	6896	7004	.	+	.	transcript_id "TCONS_00000319"; gene_id "linc-chi153"; exon_number "2";
NW_005113735	Cufflinks	exon	7153	9329	.	+	.	transcript_id "TCONS_00000319"; gene_id "linc-chi153"; exon_number "3";
NW_005113842	Cufflinks	exon	1248	1607	.	+	.	transcript_id "TCONS_00000320"; gene_id "linc-chi154"; exon_number "1";
NW_005113842	Cufflinks	exon	2700	2818	.	+	.	transcript_id "TCONS_00000320"; gene_id "linc-chi154"; exon_number "2";
NW_005115002	Cufflinks	exon	1733	2190	.	+	.	transcript_id "TCONS_00000322"; gene_id "linc-chi155"; exon_number "1";
NW_005115002	Cufflinks	exon	2291	3028	.	+	.	transcript_id "TCONS_00000322"; gene_id "linc-chi155"; exon_number "2";
NW_005115002	Cufflinks	exon	1724	2162	.	-	.	transcript_id "TCONS_00000323"; gene_id "linc-chi156"; exon_number "1";
NW_005115002	Cufflinks	exon	2261	2981	.	-	.	transcript_id "TCONS_00000323"; gene_id "linc-chi156"; exon_number "2";
NW_005115002	Cufflinks	exon	1724	2117	.	-	.	transcript_id "TCONS_00000324"; gene_id "linc-chi156"; exon_number "1";
NW_005115002	Cufflinks	exon	2218	3019	.	-	.	transcript_id "TCONS_00000324"; gene_id "linc-chi156"; exon_number "2";
NW_005115308	Cufflinks	exon	2016	2029	.	-	.	transcript_id "TCONS_00000325"; gene_id "linc-chi157"; exon_number "1";
NW_005115308	Cufflinks	exon	2128	2331	.	-	.	transcript_id "TCONS_00000325"; gene_id "linc-chi157"; exon_number "2";
NW_005115452	Cufflinks	exon	2370	2689	.	-	.	transcript_id "TCONS_00000326"; gene_id "linc-chi158"; exon_number "1";
NW_005115452	Cufflinks	exon	2864	2962	.	-	.	transcript_id "TCONS_00000326"; gene_id "linc-chi158"; exon_number "2";
NW_005115841	Cufflinks	exon	853	1164	.	+	.	transcript_id "TCONS_00000327"; gene_id "linc-chi159"; exon_number "1";
NW_005115841	Cufflinks	exon	1773	1841	.	+	.	transcript_id "TCONS_00000327"; gene_id "linc-chi159"; exon_number "2";
NW_005116730	Cufflinks	exon	4691	6252	.	+	.	transcript_id "TCONS_00000328"; gene_id "linc-chi160"; exon_number "1";
NW_005116730	Cufflinks	exon	6566	6597	.	+	.	transcript_id "TCONS_00000328"; gene_id "linc-chi160"; exon_number "2";
NW_005116730	Cufflinks	exon	4223	4293	.	-	.	transcript_id "TCONS_00000329"; gene_id "linc-chi161"; exon_number "1";
NW_005116730	Cufflinks	exon	5503	6701	.	-	.	transcript_id "TCONS_00000329"; gene_id "linc-chi161"; exon_number "2";
NW_005116915	Cufflinks	exon	4	865	.	-	.	transcript_id "TCONS_00000330"; gene_id "linc-chi162"; exon_number "1";
NW_005116915	Cufflinks	exon	916	957	.	-	.	transcript_id "TCONS_00000330"; gene_id "linc-chi162"; exon_number "2";
NW_005117489	Cufflinks	exon	2	553	.	-	.	transcript_id "TCONS_00000331"; gene_id "linc-chi163"; exon_number "1";
NW_005117489	Cufflinks	exon	1823	2173	.	-	.	transcript_id "TCONS_00000331"; gene_id "linc-chi163"; exon_number "2";
NW_005117635	Cufflinks	exon	38	173	.	+	.	transcript_id "TCONS_00000332"; gene_id "linc-chi164"; exon_number "1";
NW_005117635	Cufflinks	exon	1844	2249	.	+	.	transcript_id "TCONS_00000332"; gene_id "linc-chi164"; exon_number "2";
NW_005117694	Cufflinks	exon	4685	5140	.	+	.	transcript_id "TCONS_00000333"; gene_id "linc-chi165"; exon_number "1";
NW_005117694	Cufflinks	exon	7012	7781	.	+	.	transcript_id "TCONS_00000333"; gene_id "linc-chi165"; exon_number "2";
NW_005117694	Cufflinks	exon	5522	6176	.	+	.	transcript_id "TCONS_00000334"; gene_id "linc-chi165"; exon_number "1";
NW_005117694	Cufflinks	exon	6991	7781	.	+	.	transcript_id "TCONS_00000334"; gene_id "linc-chi165"; exon_number "2";
NW_005117801	Cufflinks	exon	2	75	.	-	.	transcript_id "TCONS_00000335"; gene_id "linc-chi166"; exon_number "1";
NW_005117801	Cufflinks	exon	150	389	.	-	.	transcript_id "TCONS_00000335"; gene_id "linc-chi166"; exon_number "2";
NW_005117905	Cufflinks	exon	4169	4753	.	+	.	transcript_id "TCONS_00000336"; gene_id "linc-chi167"; exon_number "1";
NW_005117905	Cufflinks	exon	4855	4929	.	+	.	transcript_id "TCONS_00000336"; gene_id "linc-chi167"; exon_number "2";
NW_005118296	Cufflinks	exon	1	185	.	-	.	transcript_id "TCONS_00000337"; gene_id "linc-chi168"; exon_number "1";
NW_005118296	Cufflinks	exon	682	1238	.	-	.	transcript_id "TCONS_00000337"; gene_id "linc-chi168"; exon_number "2";
NW_005118296	Cufflinks	exon	333	681	.	-	.	transcript_id "TCONS_00000339"; gene_id "linc-chi168"; exon_number "1";
NW_005118296	Cufflinks	exon	736	759	.	-	.	transcript_id "TCONS_00000339"; gene_id "linc-chi168"; exon_number "2";
NW_005142887	Cufflinks	exon	1	46	.	-	.	transcript_id "TCONS_00000340"; gene_id "linc-chi169"; exon_number "1";
NW_005142887	Cufflinks	exon	138	304	.	-	.	transcript_id "TCONS_00000340"; gene_id "linc-chi169"; exon_number "2";
NW_005153547	Cufflinks	exon	2	199	.	-	.	transcript_id "TCONS_00000341"; gene_id "linc-chi170"; exon_number "1";
NW_005153547	Cufflinks	exon	349	386	.	-	.	transcript_id "TCONS_00000341"; gene_id "linc-chi170"; exon_number "2";
NW_005155962	Cufflinks	exon	3	311	.	-	.	transcript_id "TCONS_00000343"; gene_id "linc-chi171"; exon_number "1";
NW_005155962	Cufflinks	exon	403	432	.	-	.	transcript_id "TCONS_00000343"; gene_id "linc-chi171"; exon_number "2";
NW_005157847	Cufflinks	exon	1	277	.	+	.	transcript_id "TCONS_00000344"; gene_id "linc-chi172"; exon_number "1";
NW_005157847	Cufflinks	exon	440	456	.	+	.	transcript_id "TCONS_00000344"; gene_id "linc-chi172"; exon_number "2";
NW_005157847	Cufflinks	exon	24	47	.	-	.	transcript_id "TCONS_00000345"; gene_id "linc-chi173"; exon_number "1";
NW_005157847	Cufflinks	exon	157	480	.	-	.	transcript_id "TCONS_00000345"; gene_id "linc-chi173"; exon_number "2";
NW_005160168	Cufflinks	exon	5	174	.	-	.	transcript_id "TCONS_00000346"; gene_id "linc-chi174"; exon_number "1";
NW_005160168	Cufflinks	exon	302	513	.	-	.	transcript_id "TCONS_00000346"; gene_id "linc-chi174"; exon_number "2";
NW_005161224	Cufflinks	exon	4	359	.	+	.	transcript_id "TCONS_00000347"; gene_id "linc-chi175"; exon_number "1";
NW_005161224	Cufflinks	exon	476	546	.	+	.	transcript_id "TCONS_00000347"; gene_id "linc-chi175"; exon_number "2";
NW_005163331	Cufflinks	exon	1	101	.	-	.	transcript_id "TCONS_00000348"; gene_id "linc-chi176"; exon_number "1";
NW_005163331	Cufflinks	exon	329	595	.	-	.	transcript_id "TCONS_00000348"; gene_id "linc-chi176"; exon_number "2";
NW_005164468	Cufflinks	exon	1	230	.	-	.	transcript_id "TCONS_00000349"; gene_id "linc-chi177"; exon_number "1";
NW_005164468	Cufflinks	exon	561	624	.	-	.	transcript_id "TCONS_00000349"; gene_id "linc-chi177"; exon_number "2";
NW_005165241	Cufflinks	exon	2	89	.	+	.	transcript_id "TCONS_00000350"; gene_id "linc-chi178"; exon_number "1";
NW_005165241	Cufflinks	exon	412	644	.	+	.	transcript_id "TCONS_00000350"; gene_id "linc-chi178"; exon_number "2";
NW_005165296	Cufflinks	exon	70	166	.	-	.	transcript_id "TCONS_00000351"; gene_id "linc-chi179"; exon_number "1";
NW_005165296	Cufflinks	exon	470	600	.	-	.	transcript_id "TCONS_00000351"; gene_id "linc-chi179"; exon_number "2";
NW_005168275	Cufflinks	exon	76	217	.	-	.	transcript_id "TCONS_00000352"; gene_id "linc-chi180"; exon_number "1";
NW_005168275	Cufflinks	exon	315	718	.	-	.	transcript_id "TCONS_00000352"; gene_id "linc-chi180"; exon_number "2";
NW_005168700	Cufflinks	exon	1	379	.	-	.	transcript_id "TCONS_00000353"; gene_id "linc-chi181"; exon_number "1";
NW_005168700	Cufflinks	exon	472	562	.	-	.	transcript_id "TCONS_00000353"; gene_id "linc-chi181"; exon_number "2";
NW_005172515	Cufflinks	exon	4	249	.	+	.	transcript_id "TCONS_00000354"; gene_id "linc-chi182"; exon_number "1";
NW_005172515	Cufflinks	exon	545	681	.	+	.	transcript_id "TCONS_00000354"; gene_id "linc-chi182"; exon_number "2";
NW_005173906	Cufflinks	exon	11	409	.	+	.	transcript_id "TCONS_00000355"; gene_id "linc-chi183"; exon_number "1";
NW_005173906	Cufflinks	exon	503	647	.	+	.	transcript_id "TCONS_00000355"; gene_id "linc-chi183"; exon_number "2";
NW_005174065	Cufflinks	exon	1	81	.	-	.	transcript_id "TCONS_00000356"; gene_id "linc-chi184"; exon_number "1";
NW_005174065	Cufflinks	exon	188	276	.	-	.	transcript_id "TCONS_00000356"; gene_id "linc-chi184"; exon_number "2";
NW_005174065	Cufflinks	exon	673	1072	.	-	.	transcript_id "TCONS_00000356"; gene_id "linc-chi184"; exon_number "3";
NW_005174412	Cufflinks	exon	1	524	.	+	.	transcript_id "TCONS_00000357"; gene_id "linc-chi185"; exon_number "1";
NW_005174412	Cufflinks	exon	771	829	.	+	.	transcript_id "TCONS_00000357"; gene_id "linc-chi185"; exon_number "2";
NW_005174891	Cufflinks	exon	38	208	.	+	.	transcript_id "TCONS_00000358"; gene_id "linc-chi186"; exon_number "1";
NW_005174891	Cufflinks	exon	567	1155	.	+	.	transcript_id "TCONS_00000358"; gene_id "linc-chi186"; exon_number "2";
NW_005174911	Cufflinks	exon	34	277	.	+	.	transcript_id "TCONS_00000359"; gene_id "linc-chi187"; exon_number "1";
NW_005174911	Cufflinks	exon	580	1102	.	+	.	transcript_id "TCONS_00000359"; gene_id "linc-chi187"; exon_number "2";
NW_005174948	Cufflinks	exon	15	329	.	+	.	transcript_id "TCONS_00000360"; gene_id "linc-chi188"; exon_number "1";
NW_005174948	Cufflinks	exon	418	931	.	+	.	transcript_id "TCONS_00000360"; gene_id "linc-chi188"; exon_number "2";
NW_005175184	Cufflinks	exon	1	593	.	-	.	transcript_id "TCONS_00000361"; gene_id "linc-chi189"; exon_number "1";
NW_005175184	Cufflinks	exon	1147	1198	.	-	.	transcript_id "TCONS_00000361"; gene_id "linc-chi189"; exon_number "2";
NW_005175427	Cufflinks	exon	46	111	.	+	.	transcript_id "TCONS_00000362"; gene_id "linc-chi190"; exon_number "1";
NW_005175427	Cufflinks	exon	1052	1233	.	+	.	transcript_id "TCONS_00000362"; gene_id "linc-chi190"; exon_number "2";
NW_005175743	Cufflinks	exon	5	259	.	-	.	transcript_id "TCONS_00000363"; gene_id "linc-chi191"; exon_number "1";
NW_005175743	Cufflinks	exon	949	1251	.	-	.	transcript_id "TCONS_00000363"; gene_id "linc-chi191"; exon_number "2";
NW_005176096	Cufflinks	exon	503	560	.	+	.	transcript_id "TCONS_00000364"; gene_id "linc-chi192"; exon_number "1";
NW_005176096	Cufflinks	exon	918	1358	.	+	.	transcript_id "TCONS_00000364"; gene_id "linc-chi192"; exon_number "2";
NW_005176767	Cufflinks	exon	2	38	.	+	.	transcript_id "TCONS_00000365"; gene_id "linc-chi193"; exon_number "1";
NW_005176767	Cufflinks	exon	122	176	.	+	.	transcript_id "TCONS_00000365"; gene_id "linc-chi193"; exon_number "2";
NW_005176767	Cufflinks	exon	431	1300	.	+	.	transcript_id "TCONS_00000365"; gene_id "linc-chi193"; exon_number "3";
NW_005177174	Cufflinks	exon	49	508	.	-	.	transcript_id "TCONS_00000366"; gene_id "linc-chi194"; exon_number "1";
NW_005177174	Cufflinks	exon	638	652	.	-	.	transcript_id "TCONS_00000366"; gene_id "linc-chi194"; exon_number "2";
NW_005177230	Cufflinks	exon	27	68	.	-	.	transcript_id "TCONS_00000367"; gene_id "linc-chi195"; exon_number "1";
NW_005177230	Cufflinks	exon	420	513	.	-	.	transcript_id "TCONS_00000367"; gene_id "linc-chi195"; exon_number "2";
NW_005177230	Cufflinks	exon	1210	1330	.	-	.	transcript_id "TCONS_00000367"; gene_id "linc-chi195"; exon_number "3";
NW_005177842	Cufflinks	exon	118	284	.	-	.	transcript_id "TCONS_00000368"; gene_id "linc-chi196"; exon_number "1";
NW_005177842	Cufflinks	exon	1246	1396	.	-	.	transcript_id "TCONS_00000368"; gene_id "linc-chi196"; exon_number "2";
NW_005177913	Cufflinks	exon	499	576	.	-	.	transcript_id "TCONS_00000369"; gene_id "linc-chi197"; exon_number "1";
NW_005177913	Cufflinks	exon	1242	1774	.	-	.	transcript_id "TCONS_00000369"; gene_id "linc-chi197"; exon_number "2";
NW_005177924	Cufflinks	exon	19	274	.	-	.	transcript_id "TCONS_00000370"; gene_id "linc-chi198"; exon_number "1";
NW_005177924	Cufflinks	exon	1452	1714	.	-	.	transcript_id "TCONS_00000370"; gene_id "linc-chi198"; exon_number "2";
chr1	Cufflinks	exon	172968	172996	.	+	.	transcript_id "TCONS_00000371"; gene_id "linc-chi199"; exon_number "1";
chr1	Cufflinks	exon	187840	188279	.	+	.	transcript_id "TCONS_00000371"; gene_id "linc-chi199"; exon_number "2";
chr1	Cufflinks	exon	1560823	1562089	.	+	.	transcript_id "TCONS_00000372"; gene_id "linc-chi200"; exon_number "1";
chr1	Cufflinks	exon	1571563	1573488	.	+	.	transcript_id "TCONS_00000372"; gene_id "linc-chi200"; exon_number "2";
chr1	Cufflinks	exon	3315116	3315140	.	+	.	transcript_id "TCONS_00000374"; gene_id "linc-chi201"; exon_number "1";
chr1	Cufflinks	exon	3316857	3317103	.	+	.	transcript_id "TCONS_00000374"; gene_id "linc-chi201"; exon_number "2";
chr1	Cufflinks	exon	3433715	3433881	.	+	.	transcript_id "TCONS_00000375"; gene_id "linc-chi202"; exon_number "1";
chr1	Cufflinks	exon	3466025	3466317	.	+	.	transcript_id "TCONS_00000375"; gene_id "linc-chi202"; exon_number "2";
chr1	Cufflinks	exon	4132053	4134922	.	+	.	transcript_id "TCONS_00000376"; gene_id "linc-chi203"; exon_number "1";
chr1	Cufflinks	exon	4140062	4140364	.	+	.	transcript_id "TCONS_00000376"; gene_id "linc-chi203"; exon_number "2";
chr1	Cufflinks	exon	4138997	4140202	.	+	.	transcript_id "TCONS_00000377"; gene_id "linc-chi203"; exon_number "1";
chr1	Cufflinks	exon	4163651	4163659	.	+	.	transcript_id "TCONS_00000377"; gene_id "linc-chi203"; exon_number "2";
chr1	Cufflinks	exon	4138997	4140190	.	+	.	transcript_id "TCONS_00000378"; gene_id "linc-chi203"; exon_number "1";
chr1	Cufflinks	exon	4163675	4163704	.	+	.	transcript_id "TCONS_00000378"; gene_id "linc-chi203"; exon_number "2";
chr1	Cufflinks	exon	4405889	4406355	.	+	.	transcript_id "TCONS_00000380"; gene_id "linc-chi204"; exon_number "1";
chr1	Cufflinks	exon	4411258	4411306	.	+	.	transcript_id "TCONS_00000380"; gene_id "linc-chi204"; exon_number "2";
chr1	Cufflinks	exon	4410620	4411048	.	+	.	transcript_id "TCONS_00000381"; gene_id "linc-chi205"; exon_number "1";
chr1	Cufflinks	exon	4432150	4432361	.	+	.	transcript_id "TCONS_00000381"; gene_id "linc-chi205"; exon_number "2";
chr1	Cufflinks	exon	4513152	4513164	.	+	.	transcript_id "TCONS_00000382"; gene_id "linc-chi206"; exon_number "1";
chr1	Cufflinks	exon	4569698	4570053	.	+	.	transcript_id "TCONS_00000382"; gene_id "linc-chi206"; exon_number "2";
chr1	Cufflinks	exon	4564418	4564526	.	+	.	transcript_id "TCONS_00000383"; gene_id "linc-chi206"; exon_number "1";
chr1	Cufflinks	exon	4569698	4570053	.	+	.	transcript_id "TCONS_00000383"; gene_id "linc-chi206"; exon_number "2";
chr1	Cufflinks	exon	4620724	4620891	.	+	.	transcript_id "TCONS_00000384"; gene_id "linc-chi207"; exon_number "1";
chr1	Cufflinks	exon	4625062	4625178	.	+	.	transcript_id "TCONS_00000384"; gene_id "linc-chi207"; exon_number "2";
chr1	Cufflinks	exon	4654168	4654358	.	+	.	transcript_id "TCONS_00000384"; gene_id "linc-chi207"; exon_number "3";
chr1	Cufflinks	exon	6885254	6885403	.	+	.	transcript_id "TCONS_00000385"; gene_id "linc-chi208"; exon_number "1";
chr1	Cufflinks	exon	6885960	6885996	.	+	.	transcript_id "TCONS_00000385"; gene_id "linc-chi208"; exon_number "2";
chr1	Cufflinks	exon	6901260	6901430	.	+	.	transcript_id "TCONS_00000385"; gene_id "linc-chi208"; exon_number "3";
chr1	Cufflinks	exon	8659825	8659884	.	+	.	transcript_id "TCONS_00000386"; gene_id "linc-chi209"; exon_number "1";
chr1	Cufflinks	exon	8660214	8660685	.	+	.	transcript_id "TCONS_00000386"; gene_id "linc-chi209"; exon_number "2";
chr1	Cufflinks	exon	18299189	18299459	.	+	.	transcript_id "TCONS_00000387"; gene_id "linc-chi210"; exon_number "1";
chr1	Cufflinks	exon	18332326	18332411	.	+	.	transcript_id "TCONS_00000387"; gene_id "linc-chi210"; exon_number "2";
chr1	Cufflinks	exon	19668314	19668878	.	+	.	transcript_id "TCONS_00000388"; gene_id "linc-chi211"; exon_number "1";
chr1	Cufflinks	exon	19668941	19670398	.	+	.	transcript_id "TCONS_00000388"; gene_id "linc-chi211"; exon_number "2";
chr1	Cufflinks	exon	20252749	20253012	.	+	.	transcript_id "TCONS_00000391"; gene_id "linc-chi212"; exon_number "1";
chr1	Cufflinks	exon	20321341	20321575	.	+	.	transcript_id "TCONS_00000391"; gene_id "linc-chi212"; exon_number "2";
chr1	Cufflinks	exon	20987191	20988261	.	+	.	transcript_id "TCONS_00000393"; gene_id "linc-chi213"; exon_number "1";
chr1	Cufflinks	exon	20991789	20992116	.	+	.	transcript_id "TCONS_00000393"; gene_id "linc-chi213"; exon_number "2";
chr1	Cufflinks	exon	28237091	28237569	.	+	.	transcript_id "TCONS_00000394"; gene_id "linc-chi214"; exon_number "1";
chr1	Cufflinks	exon	28237642	28237900	.	+	.	transcript_id "TCONS_00000394"; gene_id "linc-chi214"; exon_number "2";
chr1	Cufflinks	exon	34908988	34909124	.	+	.	transcript_id "TCONS_00000395"; gene_id "linc-chi215"; exon_number "1";
chr1	Cufflinks	exon	34923887	34923990	.	+	.	transcript_id "TCONS_00000395"; gene_id "linc-chi215"; exon_number "2";
chr1	Cufflinks	exon	34932574	34932743	.	+	.	transcript_id "TCONS_00000395"; gene_id "linc-chi215"; exon_number "3";
chr1	Cufflinks	exon	34938166	34938373	.	+	.	transcript_id "TCONS_00000395"; gene_id "linc-chi215"; exon_number "4";
chr1	Cufflinks	exon	36521550	36521706	.	+	.	transcript_id "TCONS_00000396"; gene_id "linc-chi216"; exon_number "1";
chr1	Cufflinks	exon	36524487	36525353	.	+	.	transcript_id "TCONS_00000396"; gene_id "linc-chi216"; exon_number "2";
chr1	Cufflinks	exon	36523797	36524062	.	+	.	transcript_id "TCONS_00000397"; gene_id "linc-chi216"; exon_number "1";
chr1	Cufflinks	exon	36524487	36525353	.	+	.	transcript_id "TCONS_00000397"; gene_id "linc-chi216"; exon_number "2";
chr1	Cufflinks	exon	38139237	38139365	.	+	.	transcript_id "TCONS_00000398"; gene_id "linc-chi217"; exon_number "1";
chr1	Cufflinks	exon	38153217	38153811	.	+	.	transcript_id "TCONS_00000398"; gene_id "linc-chi217"; exon_number "2";
chr1	Cufflinks	exon	41718709	41718798	.	+	.	transcript_id "TCONS_00000399"; gene_id "linc-chi218"; exon_number "1";
chr1	Cufflinks	exon	41739304	41739513	.	+	.	transcript_id "TCONS_00000399"; gene_id "linc-chi218"; exon_number "2";
chr1	Cufflinks	exon	44885605	44886453	.	+	.	transcript_id "TCONS_00000400"; gene_id "linc-chi219"; exon_number "1";
chr1	Cufflinks	exon	44887990	44888032	.	+	.	transcript_id "TCONS_00000400"; gene_id "linc-chi219"; exon_number "2";
chr1	Cufflinks	exon	50548108	50548688	.	+	.	transcript_id "TCONS_00000401"; gene_id "linc-chi220"; exon_number "1";
chr1	Cufflinks	exon	50552656	50554064	.	+	.	transcript_id "TCONS_00000401"; gene_id "linc-chi220"; exon_number "2";
chr1	Cufflinks	exon	51204851	51205296	.	+	.	transcript_id "TCONS_00000402"; gene_id "linc-chi221"; exon_number "1";
chr1	Cufflinks	exon	51206147	51206572	.	+	.	transcript_id "TCONS_00000402"; gene_id "linc-chi221"; exon_number "2";
chr1	Cufflinks	exon	51300526	51300622	.	+	.	transcript_id "TCONS_00000403"; gene_id "linc-chi222"; exon_number "1";
chr1	Cufflinks	exon	51300735	51301501	.	+	.	transcript_id "TCONS_00000403"; gene_id "linc-chi222"; exon_number "2";
chr1	Cufflinks	exon	51727400	51727439	.	+	.	transcript_id "TCONS_00000404"; gene_id "linc-chi223"; exon_number "1";
chr1	Cufflinks	exon	51733836	51734123	.	+	.	transcript_id "TCONS_00000404"; gene_id "linc-chi223"; exon_number "2";
chr1	Cufflinks	exon	52620376	52620417	.	+	.	transcript_id "TCONS_00000405"; gene_id "linc-chi224"; exon_number "1";
chr1	Cufflinks	exon	52633841	52633897	.	+	.	transcript_id "TCONS_00000405"; gene_id "linc-chi224"; exon_number "2";
chr1	Cufflinks	exon	52635375	52636365	.	+	.	transcript_id "TCONS_00000405"; gene_id "linc-chi224"; exon_number "3";
chr1	Cufflinks	exon	52636624	52639400	.	+	.	transcript_id "TCONS_00000405"; gene_id "linc-chi224"; exon_number "4";
chr1	Cufflinks	exon	53743777	53743881	.	+	.	transcript_id "TCONS_00000406"; gene_id "linc-chi225"; exon_number "1";
chr1	Cufflinks	exon	53743974	53744125	.	+	.	transcript_id "TCONS_00000406"; gene_id "linc-chi225"; exon_number "2";
chr1	Cufflinks	exon	57019540	57019941	.	+	.	transcript_id "TCONS_00000407"; gene_id "linc-chi226"; exon_number "1";
chr1	Cufflinks	exon	57020078	57020485	.	+	.	transcript_id "TCONS_00000407"; gene_id "linc-chi226"; exon_number "2";
chr1	Cufflinks	exon	57585045	57585919	.	+	.	transcript_id "TCONS_00000409"; gene_id "linc-chi227"; exon_number "1";
chr1	Cufflinks	exon	57595549	57595755	.	+	.	transcript_id "TCONS_00000409"; gene_id "linc-chi227"; exon_number "2";
chr1	Cufflinks	exon	63393612	63393987	.	+	.	transcript_id "TCONS_00000410"; gene_id "linc-chi228"; exon_number "1";
chr1	Cufflinks	exon	63396593	63396663	.	+	.	transcript_id "TCONS_00000410"; gene_id "linc-chi228"; exon_number "2";
chr1	Cufflinks	exon	66329644	66329874	.	+	.	transcript_id "TCONS_00000411"; gene_id "linc-chi229"; exon_number "1";
chr1	Cufflinks	exon	66330375	66330620	.	+	.	transcript_id "TCONS_00000411"; gene_id "linc-chi229"; exon_number "2";
chr1	Cufflinks	exon	69140252	69140301	.	+	.	transcript_id "TCONS_00000412"; gene_id "linc-chi230"; exon_number "1";
chr1	Cufflinks	exon	69140752	69140933	.	+	.	transcript_id "TCONS_00000412"; gene_id "linc-chi230"; exon_number "2";
chr1	Cufflinks	exon	69473380	69473405	.	+	.	transcript_id "TCONS_00000413"; gene_id "linc-chi231"; exon_number "1";
chr1	Cufflinks	exon	69493408	69493501	.	+	.	transcript_id "TCONS_00000413"; gene_id "linc-chi231"; exon_number "2";
chr1	Cufflinks	exon	69493607	69494440	.	+	.	transcript_id "TCONS_00000413"; gene_id "linc-chi231"; exon_number "3";
chr1	Cufflinks	exon	69489952	69490060	.	+	.	transcript_id "TCONS_00000414"; gene_id "linc-chi231"; exon_number "1";
chr1	Cufflinks	exon	69493408	69493501	.	+	.	transcript_id "TCONS_00000414"; gene_id "linc-chi231"; exon_number "2";
chr1	Cufflinks	exon	69493607	69494440	.	+	.	transcript_id "TCONS_00000414"; gene_id "linc-chi231"; exon_number "3";
chr1	Cufflinks	exon	69493444	69493501	.	+	.	transcript_id "TCONS_00000415"; gene_id "linc-chi231"; exon_number "1";
chr1	Cufflinks	exon	69493584	69494440	.	+	.	transcript_id "TCONS_00000415"; gene_id "linc-chi231"; exon_number "2";
chr1	Cufflinks	exon	70477295	70478064	.	+	.	transcript_id "TCONS_00000416"; gene_id "linc-chi232"; exon_number "1";
chr1	Cufflinks	exon	70478511	70479018	.	+	.	transcript_id "TCONS_00000416"; gene_id "linc-chi232"; exon_number "2";
chr1	Cufflinks	exon	70477320	70477394	.	+	.	transcript_id "TCONS_00000418"; gene_id "linc-chi232"; exon_number "1";
chr1	Cufflinks	exon	70478023	70478064	.	+	.	transcript_id "TCONS_00000418"; gene_id "linc-chi232"; exon_number "2";
chr1	Cufflinks	exon	70478511	70479018	.	+	.	transcript_id "TCONS_00000418"; gene_id "linc-chi232"; exon_number "3";
chr1	Cufflinks	exon	70477320	70477394	.	+	.	transcript_id "TCONS_00000417"; gene_id "linc-chi232"; exon_number "1";
chr1	Cufflinks	exon	70478023	70478064	.	+	.	transcript_id "TCONS_00000417"; gene_id "linc-chi232"; exon_number "2";
chr1	Cufflinks	exon	70478493	70479018	.	+	.	transcript_id "TCONS_00000417"; gene_id "linc-chi232"; exon_number "3";
chr1	Cufflinks	exon	70489458	70489572	.	+	.	transcript_id "TCONS_00000419"; gene_id "linc-chi233"; exon_number "1";
chr1	Cufflinks	exon	70508485	70511477	.	+	.	transcript_id "TCONS_00000419"; gene_id "linc-chi233"; exon_number "2";
chr1	Cufflinks	exon	70498949	70499271	.	+	.	transcript_id "TCONS_00000420"; gene_id "linc-chi233"; exon_number "1";
chr1	Cufflinks	exon	70508485	70511477	.	+	.	transcript_id "TCONS_00000420"; gene_id "linc-chi233"; exon_number "2";
chr1	Cufflinks	exon	71728981	71729128	.	+	.	transcript_id "TCONS_00000422"; gene_id "linc-chi234"; exon_number "1";
chr1	Cufflinks	exon	71730189	71730479	.	+	.	transcript_id "TCONS_00000422"; gene_id "linc-chi234"; exon_number "2";
chr1	Cufflinks	exon	76816705	76817119	.	+	.	transcript_id "TCONS_00000423"; gene_id "linc-chi235"; exon_number "1";
chr1	Cufflinks	exon	76834407	76835338	.	+	.	transcript_id "TCONS_00000423"; gene_id "linc-chi235"; exon_number "2";
chr1	Cufflinks	exon	80855904	80856153	.	+	.	transcript_id "TCONS_00000424"; gene_id "linc-chi236"; exon_number "1";
chr1	Cufflinks	exon	80860134	80860760	.	+	.	transcript_id "TCONS_00000424"; gene_id "linc-chi236"; exon_number "2";
chr1	Cufflinks	exon	80855904	80856153	.	+	.	transcript_id "TCONS_00000426"; gene_id "linc-chi236"; exon_number "1";
chr1	Cufflinks	exon	80860134	80860508	.	+	.	transcript_id "TCONS_00000426"; gene_id "linc-chi236"; exon_number "2";
chr1	Cufflinks	exon	80863318	80863423	.	+	.	transcript_id "TCONS_00000426"; gene_id "linc-chi236"; exon_number "3";
chr1	Cufflinks	exon	80863576	80863699	.	+	.	transcript_id "TCONS_00000426"; gene_id "linc-chi236"; exon_number "4";
chr1	Cufflinks	exon	80864462	80865003	.	+	.	transcript_id "TCONS_00000426"; gene_id "linc-chi236"; exon_number "5";
chr1	Cufflinks	exon	80855904	80856153	.	+	.	transcript_id "TCONS_00000425"; gene_id "linc-chi236"; exon_number "1";
chr1	Cufflinks	exon	80860134	80860508	.	+	.	transcript_id "TCONS_00000425"; gene_id "linc-chi236"; exon_number "2";
chr1	Cufflinks	exon	80863318	80863423	.	+	.	transcript_id "TCONS_00000425"; gene_id "linc-chi236"; exon_number "3";
chr1	Cufflinks	exon	80864462	80865003	.	+	.	transcript_id "TCONS_00000425"; gene_id "linc-chi236"; exon_number "4";
chr1	Cufflinks	exon	80869145	80869689	.	+	.	transcript_id "TCONS_00000427"; gene_id "linc-chi237"; exon_number "1";
chr1	Cufflinks	exon	80870478	80870982	.	+	.	transcript_id "TCONS_00000427"; gene_id "linc-chi237"; exon_number "2";
chr1	Cufflinks	exon	80973791	80973871	.	+	.	transcript_id "TCONS_00000428"; gene_id "linc-chi238"; exon_number "1";
chr1	Cufflinks	exon	80975683	80976437	.	+	.	transcript_id "TCONS_00000428"; gene_id "linc-chi238"; exon_number "2";
chr1	Cufflinks	exon	82893227	82893341	.	+	.	transcript_id "TCONS_00000429"; gene_id "linc-chi239"; exon_number "1";
chr1	Cufflinks	exon	82894695	82894939	.	+	.	transcript_id "TCONS_00000429"; gene_id "linc-chi239"; exon_number "2";
chr1	Cufflinks	exon	82901507	82901638	.	+	.	transcript_id "TCONS_00000429"; gene_id "linc-chi239"; exon_number "3";
chr1	Cufflinks	exon	94907422	94907524	.	+	.	transcript_id "TCONS_00000430"; gene_id "linc-chi240"; exon_number "1";
chr1	Cufflinks	exon	94949946	94950054	.	+	.	transcript_id "TCONS_00000430"; gene_id "linc-chi240"; exon_number "2";
chr1	Cufflinks	exon	96702744	96702889	.	+	.	transcript_id "TCONS_00000431"; gene_id "linc-chi241"; exon_number "1";
chr1	Cufflinks	exon	96724966	96725063	.	+	.	transcript_id "TCONS_00000431"; gene_id "linc-chi241"; exon_number "2";
chr1	Cufflinks	exon	96726392	96726534	.	+	.	transcript_id "TCONS_00000431"; gene_id "linc-chi241"; exon_number "3";
chr1	Cufflinks	exon	96731242	96731342	.	+	.	transcript_id "TCONS_00000431"; gene_id "linc-chi241"; exon_number "4";
chr1	Cufflinks	exon	96739318	96739541	.	+	.	transcript_id "TCONS_00000431"; gene_id "linc-chi241"; exon_number "5";
chr1	Cufflinks	exon	104321289	104321520	.	+	.	transcript_id "TCONS_00000432"; gene_id "linc-chi242"; exon_number "1";
chr1	Cufflinks	exon	104323550	104323611	.	+	.	transcript_id "TCONS_00000432"; gene_id "linc-chi242"; exon_number "2";
chr1	Cufflinks	exon	108413484	108413586	.	+	.	transcript_id "TCONS_00000433"; gene_id "linc-chi243"; exon_number "1";
chr1	Cufflinks	exon	108415705	108415924	.	+	.	transcript_id "TCONS_00000433"; gene_id "linc-chi243"; exon_number "2";
chr1	Cufflinks	exon	109719125	109719397	.	+	.	transcript_id "TCONS_00000434"; gene_id "linc-chi244"; exon_number "1";
chr1	Cufflinks	exon	109724809	109725365	.	+	.	transcript_id "TCONS_00000434"; gene_id "linc-chi244"; exon_number "2";
chr1	Cufflinks	exon	115286253	115286287	.	+	.	transcript_id "TCONS_00000436"; gene_id "linc-chi245"; exon_number "1";
chr1	Cufflinks	exon	115286566	115286642	.	+	.	transcript_id "TCONS_00000436"; gene_id "linc-chi245"; exon_number "2";
chr1	Cufflinks	exon	115287830	115288146	.	+	.	transcript_id "TCONS_00000436"; gene_id "linc-chi245"; exon_number "3";
chr1	Cufflinks	exon	115292128	115292657	.	+	.	transcript_id "TCONS_00000436"; gene_id "linc-chi245"; exon_number "4";
chr1	Cufflinks	exon	120108088	120108832	.	+	.	transcript_id "TCONS_00000439"; gene_id "linc-chi246"; exon_number "1";
chr1	Cufflinks	exon	120108891	120109376	.	+	.	transcript_id "TCONS_00000439"; gene_id "linc-chi246"; exon_number "2";
chr1	Cufflinks	exon	122518924	122519089	.	+	.	transcript_id "TCONS_00000441"; gene_id "linc-chi247"; exon_number "1";
chr1	Cufflinks	exon	122529994	122530086	.	+	.	transcript_id "TCONS_00000441"; gene_id "linc-chi247"; exon_number "2";
chr1	Cufflinks	exon	122530248	122531979	.	+	.	transcript_id "TCONS_00000441"; gene_id "linc-chi247"; exon_number "3";
chr1	Cufflinks	exon	122518924	122519135	.	+	.	transcript_id "TCONS_00000440"; gene_id "linc-chi247"; exon_number "1";
chr1	Cufflinks	exon	122529994	122530086	.	+	.	transcript_id "TCONS_00000440"; gene_id "linc-chi247"; exon_number "2";
chr1	Cufflinks	exon	122530248	122531979	.	+	.	transcript_id "TCONS_00000440"; gene_id "linc-chi247"; exon_number "3";
chr1	Cufflinks	exon	122518924	122519135	.	+	.	transcript_id "TCONS_00000443"; gene_id "linc-chi247"; exon_number "1";
chr1	Cufflinks	exon	122529994	122530086	.	+	.	transcript_id "TCONS_00000443"; gene_id "linc-chi247"; exon_number "2";
chr1	Cufflinks	exon	122530248	122530463	.	+	.	transcript_id "TCONS_00000443"; gene_id "linc-chi247"; exon_number "3";
chr1	Cufflinks	exon	122540508	122540931	.	+	.	transcript_id "TCONS_00000443"; gene_id "linc-chi247"; exon_number "4";
chr1	Cufflinks	exon	122518924	122519089	.	+	.	transcript_id "TCONS_00000442"; gene_id "linc-chi247"; exon_number "1";
chr1	Cufflinks	exon	122529994	122530086	.	+	.	transcript_id "TCONS_00000442"; gene_id "linc-chi247"; exon_number "2";
chr1	Cufflinks	exon	122530248	122530463	.	+	.	transcript_id "TCONS_00000442"; gene_id "linc-chi247"; exon_number "3";
chr1	Cufflinks	exon	122540508	122540931	.	+	.	transcript_id "TCONS_00000442"; gene_id "linc-chi247"; exon_number "4";
chr1	Cufflinks	exon	122518924	122519089	.	+	.	transcript_id "TCONS_00000444"; gene_id "linc-chi247"; exon_number "1";
chr1	Cufflinks	exon	122529994	122530086	.	+	.	transcript_id "TCONS_00000444"; gene_id "linc-chi247"; exon_number "2";
chr1	Cufflinks	exon	122530248	122530463	.	+	.	transcript_id "TCONS_00000444"; gene_id "linc-chi247"; exon_number "3";
chr1	Cufflinks	exon	122544351	122544519	.	+	.	transcript_id "TCONS_00000444"; gene_id "linc-chi247"; exon_number "4";
chr1	Cufflinks	exon	124661098	124661554	.	+	.	transcript_id "TCONS_00000445"; gene_id "linc-chi248"; exon_number "1";
chr1	Cufflinks	exon	124661669	124662509	.	+	.	transcript_id "TCONS_00000445"; gene_id "linc-chi248"; exon_number "2";
chr1	Cufflinks	exon	127838974	127839175	.	+	.	transcript_id "TCONS_00000448"; gene_id "linc-chi249"; exon_number "1";
chr1	Cufflinks	exon	127839420	127839711	.	+	.	transcript_id "TCONS_00000448"; gene_id "linc-chi249"; exon_number "2";
chr1	Cufflinks	exon	127839029	127839175	.	+	.	transcript_id "TCONS_00000449"; gene_id "linc-chi249"; exon_number "1";
chr1	Cufflinks	exon	127839420	127839488	.	+	.	transcript_id "TCONS_00000449"; gene_id "linc-chi249"; exon_number "2";
chr1	Cufflinks	exon	127841510	127842037	.	+	.	transcript_id "TCONS_00000449"; gene_id "linc-chi249"; exon_number "3";
chr1	Cufflinks	exon	128698169	128698191	.	+	.	transcript_id "TCONS_00000450"; gene_id "linc-chi250"; exon_number "1";
chr1	Cufflinks	exon	128718330	128719019	.	+	.	transcript_id "TCONS_00000450"; gene_id "linc-chi250"; exon_number "2";
chr1	Cufflinks	exon	130945098	130945721	.	+	.	transcript_id "TCONS_00000451"; gene_id "linc-chi251"; exon_number "1";
chr1	Cufflinks	exon	130945813	130946241	.	+	.	transcript_id "TCONS_00000451"; gene_id "linc-chi251"; exon_number "2";
chr1	Cufflinks	exon	136054308	136055166	.	+	.	transcript_id "TCONS_00000454"; gene_id "linc-chi252"; exon_number "1";
chr1	Cufflinks	exon	136055247	136055642	.	+	.	transcript_id "TCONS_00000454"; gene_id "linc-chi252"; exon_number "2";
chr1	Cufflinks	exon	137376489	137377672	.	+	.	transcript_id "TCONS_00000455"; gene_id "linc-chi253"; exon_number "1";
chr1	Cufflinks	exon	137377743	137378201	.	+	.	transcript_id "TCONS_00000455"; gene_id "linc-chi253"; exon_number "2";
chr1	Cufflinks	exon	138708209	138708490	.	+	.	transcript_id "TCONS_00000456"; gene_id "linc-chi254"; exon_number "1";
chr1	Cufflinks	exon	138708589	138708668	.	+	.	transcript_id "TCONS_00000456"; gene_id "linc-chi254"; exon_number "2";
chr1	Cufflinks	exon	139356120	139356579	.	+	.	transcript_id "TCONS_00000457"; gene_id "linc-chi255"; exon_number "1";
chr1	Cufflinks	exon	139356647	139357258	.	+	.	transcript_id "TCONS_00000457"; gene_id "linc-chi255"; exon_number "2";
chr1	Cufflinks	exon	139369222	139369455	.	+	.	transcript_id "TCONS_00000458"; gene_id "linc-chi256"; exon_number "1";
chr1	Cufflinks	exon	139371686	139372106	.	+	.	transcript_id "TCONS_00000458"; gene_id "linc-chi256"; exon_number "2";
chr1	Cufflinks	exon	140031225	140031472	.	+	.	transcript_id "TCONS_00000459"; gene_id "linc-chi257"; exon_number "1";
chr1	Cufflinks	exon	140032674	140033116	.	+	.	transcript_id "TCONS_00000459"; gene_id "linc-chi257"; exon_number "2";
chr1	Cufflinks	exon	140779193	140779401	.	+	.	transcript_id "TCONS_00000460"; gene_id "linc-chi258"; exon_number "1";
chr1	Cufflinks	exon	140784558	140785102	.	+	.	transcript_id "TCONS_00000460"; gene_id "linc-chi258"; exon_number "2";
chr1	Cufflinks	exon	140779195	140779401	.	+	.	transcript_id "TCONS_00000462"; gene_id "linc-chi258"; exon_number "1";
chr1	Cufflinks	exon	140784138	140784207	.	+	.	transcript_id "TCONS_00000462"; gene_id "linc-chi258"; exon_number "2";
chr1	Cufflinks	exon	140784558	140785102	.	+	.	transcript_id "TCONS_00000462"; gene_id "linc-chi258"; exon_number "3";
chr1	Cufflinks	exon	140779195	140779401	.	+	.	transcript_id "TCONS_00000461"; gene_id "linc-chi258"; exon_number "1";
chr1	Cufflinks	exon	140784138	140785102	.	+	.	transcript_id "TCONS_00000461"; gene_id "linc-chi258"; exon_number "2";
chr1	Cufflinks	exon	141025732	141025979	.	+	.	transcript_id "TCONS_00000463"; gene_id "linc-chi259"; exon_number "1";
chr1	Cufflinks	exon	141044421	141045135	.	+	.	transcript_id "TCONS_00000463"; gene_id "linc-chi259"; exon_number "2";
chr1	Cufflinks	exon	144030834	144030960	.	+	.	transcript_id "TCONS_00000464"; gene_id "linc-chi260"; exon_number "1";
chr1	Cufflinks	exon	144031064	144031234	.	+	.	transcript_id "TCONS_00000464"; gene_id "linc-chi260"; exon_number "2";
chr1	Cufflinks	exon	145048281	145048521	.	+	.	transcript_id "TCONS_00000465"; gene_id "linc-chi261"; exon_number "1";
chr1	Cufflinks	exon	145052957	145053902	.	+	.	transcript_id "TCONS_00000465"; gene_id "linc-chi261"; exon_number "2";
chr1	Cufflinks	exon	147020225	147020365	.	+	.	transcript_id "TCONS_00000466"; gene_id "linc-chi262"; exon_number "1";
chr1	Cufflinks	exon	147020715	147020880	.	+	.	transcript_id "TCONS_00000466"; gene_id "linc-chi262"; exon_number "2";
chr1	Cufflinks	exon	147021386	147021846	.	+	.	transcript_id "TCONS_00000466"; gene_id "linc-chi262"; exon_number "3";
chr1	Cufflinks	exon	148918777	148918873	.	+	.	transcript_id "TCONS_00000467"; gene_id "linc-chi263"; exon_number "1";
chr1	Cufflinks	exon	148921086	148921613	.	+	.	transcript_id "TCONS_00000467"; gene_id "linc-chi263"; exon_number "2";
chr1	Cufflinks	exon	148937673	148937711	.	+	.	transcript_id "TCONS_00000468"; gene_id "linc-chi264"; exon_number "1";
chr1	Cufflinks	exon	148949690	148950311	.	+	.	transcript_id "TCONS_00000468"; gene_id "linc-chi264"; exon_number "2";
chr1	Cufflinks	exon	149850199	149850608	.	+	.	transcript_id "TCONS_00000470"; gene_id "linc-chi265"; exon_number "1";
chr1	Cufflinks	exon	149857082	149858222	.	+	.	transcript_id "TCONS_00000470"; gene_id "linc-chi265"; exon_number "2";
chr1	Cufflinks	exon	150386481	150386693	.	+	.	transcript_id "TCONS_00000471"; gene_id "linc-chi266"; exon_number "1";
chr1	Cufflinks	exon	150394994	150395158	.	+	.	transcript_id "TCONS_00000471"; gene_id "linc-chi266"; exon_number "2";
chr1	Cufflinks	exon	150703728	150703935	.	+	.	transcript_id "TCONS_00000472"; gene_id "linc-chi267"; exon_number "1";
chr1	Cufflinks	exon	150714152	150714873	.	+	.	transcript_id "TCONS_00000472"; gene_id "linc-chi267"; exon_number "2";
chr1	Cufflinks	exon	151422518	151423273	.	+	.	transcript_id "TCONS_00000473"; gene_id "linc-chi268"; exon_number "1";
chr1	Cufflinks	exon	151423354	151424619	.	+	.	transcript_id "TCONS_00000473"; gene_id "linc-chi268"; exon_number "2";
chr1	Cufflinks	exon	151423209	151423280	.	+	.	transcript_id "TCONS_00000474"; gene_id "linc-chi268"; exon_number "1";
chr1	Cufflinks	exon	151423361	151424619	.	+	.	transcript_id "TCONS_00000474"; gene_id "linc-chi268"; exon_number "2";
chr1	Cufflinks	exon	154633749	154634045	.	+	.	transcript_id "TCONS_00000477"; gene_id "linc-chi269"; exon_number "1";
chr1	Cufflinks	exon	154634140	154634788	.	+	.	transcript_id "TCONS_00000477"; gene_id "linc-chi269"; exon_number "2";
chr1	Cufflinks	exon	748293	748326	.	-	.	transcript_id "TCONS_00000478"; gene_id "linc-chi270"; exon_number "1";
chr1	Cufflinks	exon	749611	749784	.	-	.	transcript_id "TCONS_00000478"; gene_id "linc-chi270"; exon_number "2";
chr1	Cufflinks	exon	750068	750260	.	-	.	transcript_id "TCONS_00000478"; gene_id "linc-chi270"; exon_number "3";
chr1	Cufflinks	exon	826594	827860	.	-	.	transcript_id "TCONS_00000479"; gene_id "linc-chi271"; exon_number "1";
chr1	Cufflinks	exon	834509	834631	.	-	.	transcript_id "TCONS_00000479"; gene_id "linc-chi271"; exon_number "2";
chr1	Cufflinks	exon	1693776	1693884	.	-	.	transcript_id "TCONS_00000480"; gene_id "linc-chi272"; exon_number "1";
chr1	Cufflinks	exon	1694123	1694461	.	-	.	transcript_id "TCONS_00000480"; gene_id "linc-chi272"; exon_number "2";
chr1	Cufflinks	exon	1693776	1694161	.	-	.	transcript_id "TCONS_00000481"; gene_id "linc-chi272"; exon_number "1";
chr1	Cufflinks	exon	1694497	1694523	.	-	.	transcript_id "TCONS_00000481"; gene_id "linc-chi272"; exon_number "2";
chr1	Cufflinks	exon	2153997	2154497	.	-	.	transcript_id "TCONS_00000482"; gene_id "linc-chi273"; exon_number "1";
chr1	Cufflinks	exon	2157845	2158113	.	-	.	transcript_id "TCONS_00000482"; gene_id "linc-chi273"; exon_number "2";
chr1	Cufflinks	exon	3466426	3466742	.	-	.	transcript_id "TCONS_00000484"; gene_id "linc-chi274"; exon_number "1";
chr1	Cufflinks	exon	3466824	3467213	.	-	.	transcript_id "TCONS_00000484"; gene_id "linc-chi274"; exon_number "2";
chr1	Cufflinks	exon	3904842	3905795	.	-	.	transcript_id "TCONS_00000486"; gene_id "linc-chi275"; exon_number "1";
chr1	Cufflinks	exon	3926494	3926715	.	-	.	transcript_id "TCONS_00000486"; gene_id "linc-chi275"; exon_number "2";
chr1	Cufflinks	exon	3904842	3905795	.	-	.	transcript_id "TCONS_00000485"; gene_id "linc-chi275"; exon_number "1";
chr1	Cufflinks	exon	3906947	3907222	.	-	.	transcript_id "TCONS_00000485"; gene_id "linc-chi275"; exon_number "2";
chr1	Cufflinks	exon	3926494	3926715	.	-	.	transcript_id "TCONS_00000485"; gene_id "linc-chi275"; exon_number "3";
chr1	Cufflinks	exon	3924474	3924900	.	-	.	transcript_id "TCONS_00000487"; gene_id "linc-chi275"; exon_number "1";
chr1	Cufflinks	exon	3926494	3926692	.	-	.	transcript_id "TCONS_00000487"; gene_id "linc-chi275"; exon_number "2";
chr1	Cufflinks	exon	3963875	3965857	.	-	.	transcript_id "TCONS_00000488"; gene_id "linc-chi276"; exon_number "1";
chr1	Cufflinks	exon	3972551	3972664	.	-	.	transcript_id "TCONS_00000488"; gene_id "linc-chi276"; exon_number "2";
chr1	Cufflinks	exon	3973459	3973808	.	-	.	transcript_id "TCONS_00000488"; gene_id "linc-chi276"; exon_number "3";
chr1	Cufflinks	exon	3963875	3965257	.	-	.	transcript_id "TCONS_00000489"; gene_id "linc-chi276"; exon_number "1";
chr1	Cufflinks	exon	3965786	3965857	.	-	.	transcript_id "TCONS_00000489"; gene_id "linc-chi276"; exon_number "2";
chr1	Cufflinks	exon	3973459	3973823	.	-	.	transcript_id "TCONS_00000489"; gene_id "linc-chi276"; exon_number "3";
chr1	Cufflinks	exon	3963875	3965257	.	-	.	transcript_id "TCONS_00000491"; gene_id "linc-chi276"; exon_number "1";
chr1	Cufflinks	exon	3965714	3965857	.	-	.	transcript_id "TCONS_00000491"; gene_id "linc-chi276"; exon_number "2";
chr1	Cufflinks	exon	3973459	3973825	.	-	.	transcript_id "TCONS_00000491"; gene_id "linc-chi276"; exon_number "3";
chr1	Cufflinks	exon	3963875	3965257	.	-	.	transcript_id "TCONS_00000490"; gene_id "linc-chi276"; exon_number "1";
chr1	Cufflinks	exon	3973459	3973825	.	-	.	transcript_id "TCONS_00000490"; gene_id "linc-chi276"; exon_number "2";
chr1	Cufflinks	exon	3963875	3965857	.	-	.	transcript_id "TCONS_00000492"; gene_id "linc-chi276"; exon_number "1";
chr1	Cufflinks	exon	3973459	3973829	.	-	.	transcript_id "TCONS_00000492"; gene_id "linc-chi276"; exon_number "2";
chr1	Cufflinks	exon	4138926	4140246	.	-	.	transcript_id "TCONS_00000493"; gene_id "linc-chi277"; exon_number "1";
chr1	Cufflinks	exon	4163617	4163747	.	-	.	transcript_id "TCONS_00000493"; gene_id "linc-chi277"; exon_number "2";
chr1	Cufflinks	exon	4388666	4388848	.	-	.	transcript_id "TCONS_00000494"; gene_id "linc-chi278"; exon_number "1";
chr1	Cufflinks	exon	4389092	4389415	.	-	.	transcript_id "TCONS_00000494"; gene_id "linc-chi278"; exon_number "2";
chr1	Cufflinks	exon	4388666	4388736	.	-	.	transcript_id "TCONS_00000495"; gene_id "linc-chi278"; exon_number "1";
chr1	Cufflinks	exon	4388944	4390246	.	-	.	transcript_id "TCONS_00000495"; gene_id "linc-chi278"; exon_number "2";
chr1	Cufflinks	exon	4405888	4406250	.	-	.	transcript_id "TCONS_00000496"; gene_id "linc-chi279"; exon_number "1";
chr1	Cufflinks	exon	4411136	4411154	.	-	.	transcript_id "TCONS_00000496"; gene_id "linc-chi279"; exon_number "2";
chr1	Cufflinks	exon	5297998	5298023	.	-	.	transcript_id "TCONS_00000499"; gene_id "linc-chi280"; exon_number "1";
chr1	Cufflinks	exon	5298792	5298919	.	-	.	transcript_id "TCONS_00000499"; gene_id "linc-chi280"; exon_number "2";
chr1	Cufflinks	exon	5302475	5302876	.	-	.	transcript_id "TCONS_00000499"; gene_id "linc-chi280"; exon_number "3";
chr1	Cufflinks	exon	5982009	5982170	.	-	.	transcript_id "TCONS_00000500"; gene_id "linc-chi281"; exon_number "1";
chr1	Cufflinks	exon	5994676	5995146	.	-	.	transcript_id "TCONS_00000500"; gene_id "linc-chi281"; exon_number "2";
chr1	Cufflinks	exon	7184178	7184386	.	-	.	transcript_id "TCONS_00000501"; gene_id "linc-chi282"; exon_number "1";
chr1	Cufflinks	exon	7184615	7184875	.	-	.	transcript_id "TCONS_00000501"; gene_id "linc-chi282"; exon_number "2";
chr1	Cufflinks	exon	7186772	7187003	.	-	.	transcript_id "TCONS_00000501"; gene_id "linc-chi282"; exon_number "3";
chr1	Cufflinks	exon	9439389	9439440	.	-	.	transcript_id "TCONS_00000502"; gene_id "linc-chi283"; exon_number "1";
chr1	Cufflinks	exon	9439845	9440086	.	-	.	transcript_id "TCONS_00000502"; gene_id "linc-chi283"; exon_number "2";
chr1	Cufflinks	exon	9448487	9448769	.	-	.	transcript_id "TCONS_00000502"; gene_id "linc-chi283"; exon_number "3";
chr1	Cufflinks	exon	19546221	19546276	.	-	.	transcript_id "TCONS_00000506"; gene_id "linc-chi284"; exon_number "1";
chr1	Cufflinks	exon	19546367	19548552	.	-	.	transcript_id "TCONS_00000506"; gene_id "linc-chi284"; exon_number "2";
chr1	Cufflinks	exon	23787037	23787513	.	-	.	transcript_id "TCONS_00000507"; gene_id "linc-chi285"; exon_number "1";
chr1	Cufflinks	exon	23787604	23787641	.	-	.	transcript_id "TCONS_00000507"; gene_id "linc-chi285"; exon_number "2";
chr1	Cufflinks	exon	26463872	26466256	.	-	.	transcript_id "TCONS_00000508"; gene_id "linc-chi286"; exon_number "1";
chr1	Cufflinks	exon	26507252	26507337	.	-	.	transcript_id "TCONS_00000508"; gene_id "linc-chi286"; exon_number "2";
chr1	Cufflinks	exon	36414044	36414531	.	-	.	transcript_id "TCONS_00000509"; gene_id "linc-chi287"; exon_number "1";
chr1	Cufflinks	exon	36414871	36414971	.	-	.	transcript_id "TCONS_00000509"; gene_id "linc-chi287"; exon_number "2";
chr1	Cufflinks	exon	36457672	36457772	.	-	.	transcript_id "TCONS_00000509"; gene_id "linc-chi287"; exon_number "3";
chr1	Cufflinks	exon	36470160	36470299	.	-	.	transcript_id "TCONS_00000509"; gene_id "linc-chi287"; exon_number "4";
chr1	Cufflinks	exon	36473183	36473242	.	-	.	transcript_id "TCONS_00000509"; gene_id "linc-chi287"; exon_number "5";
chr1	Cufflinks	exon	36414044	36414531	.	-	.	transcript_id "TCONS_00000510"; gene_id "linc-chi287"; exon_number "1";
chr1	Cufflinks	exon	36414871	36414971	.	-	.	transcript_id "TCONS_00000510"; gene_id "linc-chi287"; exon_number "2";
chr1	Cufflinks	exon	36415716	36415846	.	-	.	transcript_id "TCONS_00000510"; gene_id "linc-chi287"; exon_number "3";
chr1	Cufflinks	exon	36457672	36457772	.	-	.	transcript_id "TCONS_00000510"; gene_id "linc-chi287"; exon_number "4";
chr1	Cufflinks	exon	36470160	36470299	.	-	.	transcript_id "TCONS_00000510"; gene_id "linc-chi287"; exon_number "5";
chr1	Cufflinks	exon	36473183	36473257	.	-	.	transcript_id "TCONS_00000510"; gene_id "linc-chi287"; exon_number "6";
chr1	Cufflinks	exon	36501732	36502279	.	-	.	transcript_id "TCONS_00000511"; gene_id "linc-chi288"; exon_number "1";
chr1	Cufflinks	exon	36504522	36504712	.	-	.	transcript_id "TCONS_00000511"; gene_id "linc-chi288"; exon_number "2";
chr1	Cufflinks	exon	36506625	36507044	.	-	.	transcript_id "TCONS_00000512"; gene_id "linc-chi289"; exon_number "1";
chr1	Cufflinks	exon	36507527	36507741	.	-	.	transcript_id "TCONS_00000512"; gene_id "linc-chi289"; exon_number "2";
chr1	Cufflinks	exon	36508592	36508613	.	-	.	transcript_id "TCONS_00000512"; gene_id "linc-chi289"; exon_number "3";
chr1	Cufflinks	exon	49509293	49509939	.	-	.	transcript_id "TCONS_00000513"; gene_id "linc-chi290"; exon_number "1";
chr1	Cufflinks	exon	49538572	49538703	.	-	.	transcript_id "TCONS_00000513"; gene_id "linc-chi290"; exon_number "2";
chr1	Cufflinks	exon	49613060	49613452	.	-	.	transcript_id "TCONS_00000514"; gene_id "linc-chi291"; exon_number "1";
chr1	Cufflinks	exon	49675562	49675673	.	-	.	transcript_id "TCONS_00000514"; gene_id "linc-chi291"; exon_number "2";
chr1	Cufflinks	exon	49707338	49707575	.	-	.	transcript_id "TCONS_00000514"; gene_id "linc-chi291"; exon_number "3";
chr1	Cufflinks	exon	50086562	50086608	.	-	.	transcript_id "TCONS_00000515"; gene_id "linc-chi292"; exon_number "1";
chr1	Cufflinks	exon	50216534	50216596	.	-	.	transcript_id "TCONS_00000515"; gene_id "linc-chi292"; exon_number "2";
chr1	Cufflinks	exon	50230048	50230190	.	-	.	transcript_id "TCONS_00000515"; gene_id "linc-chi292"; exon_number "3";
chr1	Cufflinks	exon	50515424	50515632	.	-	.	transcript_id "TCONS_00000515"; gene_id "linc-chi292"; exon_number "4";
chr1	Cufflinks	exon	51279611	51279779	.	-	.	transcript_id "TCONS_00000516"; gene_id "linc-chi293"; exon_number "1";
chr1	Cufflinks	exon	51294805	51294878	.	-	.	transcript_id "TCONS_00000516"; gene_id "linc-chi293"; exon_number "2";
chr1	Cufflinks	exon	51298142	51298229	.	-	.	transcript_id "TCONS_00000516"; gene_id "linc-chi293"; exon_number "3";
chr1	Cufflinks	exon	52021473	52022244	.	-	.	transcript_id "TCONS_00000517"; gene_id "linc-chi294"; exon_number "1";
chr1	Cufflinks	exon	52022325	52023129	.	-	.	transcript_id "TCONS_00000517"; gene_id "linc-chi294"; exon_number "2";
chr1	Cufflinks	exon	57578276	57578489	.	-	.	transcript_id "TCONS_00000520"; gene_id "linc-chi295"; exon_number "1";
chr1	Cufflinks	exon	57582994	57584465	.	-	.	transcript_id "TCONS_00000520"; gene_id "linc-chi295"; exon_number "2";
chr1	Cufflinks	exon	62882212	62882349	.	-	.	transcript_id "TCONS_00000521"; gene_id "linc-chi296"; exon_number "1";
chr1	Cufflinks	exon	62884093	62884166	.	-	.	transcript_id "TCONS_00000521"; gene_id "linc-chi296"; exon_number "2";
chr1	Cufflinks	exon	63652348	63652663	.	-	.	transcript_id "TCONS_00000522"; gene_id "linc-chi297"; exon_number "1";
chr1	Cufflinks	exon	63657317	63657360	.	-	.	transcript_id "TCONS_00000522"; gene_id "linc-chi297"; exon_number "2";
chr1	Cufflinks	exon	66352270	66352476	.	-	.	transcript_id "TCONS_00000525"; gene_id "linc-chi298"; exon_number "1";
chr1	Cufflinks	exon	66352923	66353226	.	-	.	transcript_id "TCONS_00000525"; gene_id "linc-chi298"; exon_number "2";
chr1	Cufflinks	exon	66354529	66354658	.	-	.	transcript_id "TCONS_00000526"; gene_id "linc-chi299"; exon_number "1";
chr1	Cufflinks	exon	66357396	66357475	.	-	.	transcript_id "TCONS_00000526"; gene_id "linc-chi299"; exon_number "2";
chr1	Cufflinks	exon	69121681	69121951	.	-	.	transcript_id "TCONS_00000527"; gene_id "linc-chi300"; exon_number "1";
chr1	Cufflinks	exon	69122563	69122704	.	-	.	transcript_id "TCONS_00000527"; gene_id "linc-chi300"; exon_number "2";
chr1	Cufflinks	exon	71228644	71229298	.	-	.	transcript_id "TCONS_00000528"; gene_id "linc-chi301"; exon_number "1";
chr1	Cufflinks	exon	71232927	71233009	.	-	.	transcript_id "TCONS_00000528"; gene_id "linc-chi301"; exon_number "2";
chr1	Cufflinks	exon	71262405	71262503	.	-	.	transcript_id "TCONS_00000528"; gene_id "linc-chi301"; exon_number "3";
chr1	Cufflinks	exon	71320579	71320630	.	-	.	transcript_id "TCONS_00000528"; gene_id "linc-chi301"; exon_number "4";
chr1	Cufflinks	exon	71498676	71498986	.	-	.	transcript_id "TCONS_00000533"; gene_id "linc-chi302"; exon_number "1";
chr1	Cufflinks	exon	71499660	71499706	.	-	.	transcript_id "TCONS_00000533"; gene_id "linc-chi302"; exon_number "2";
chr1	Cufflinks	exon	71522246	71523046	.	-	.	transcript_id "TCONS_00000534"; gene_id "linc-chi303"; exon_number "1";
chr1	Cufflinks	exon	71523300	71523326	.	-	.	transcript_id "TCONS_00000534"; gene_id "linc-chi303"; exon_number "2";
chr1	Cufflinks	exon	71930693	71931298	.	-	.	transcript_id "TCONS_00000535"; gene_id "linc-chi304"; exon_number "1";
chr1	Cufflinks	exon	71934873	71935007	.	-	.	transcript_id "TCONS_00000535"; gene_id "linc-chi304"; exon_number "2";
chr1	Cufflinks	exon	72089698	72089887	.	-	.	transcript_id "TCONS_00000536"; gene_id "linc-chi305"; exon_number "1";
chr1	Cufflinks	exon	72091065	72091241	.	-	.	transcript_id "TCONS_00000536"; gene_id "linc-chi305"; exon_number "2";
chr1	Cufflinks	exon	72098791	72098814	.	-	.	transcript_id "TCONS_00000536"; gene_id "linc-chi305"; exon_number "3";
chr1	Cufflinks	exon	72118501	72119389	.	-	.	transcript_id "TCONS_00000537"; gene_id "linc-chi306"; exon_number "1";
chr1	Cufflinks	exon	72141008	72141213	.	-	.	transcript_id "TCONS_00000537"; gene_id "linc-chi306"; exon_number "2";
chr1	Cufflinks	exon	72138528	72139697	.	-	.	transcript_id "TCONS_00000538"; gene_id "linc-chi306"; exon_number "1";
chr1	Cufflinks	exon	72141008	72141213	.	-	.	transcript_id "TCONS_00000538"; gene_id "linc-chi306"; exon_number "2";
chr1	Cufflinks	exon	72138528	72139342	.	-	.	transcript_id "TCONS_00000539"; gene_id "linc-chi306"; exon_number "1";
chr1	Cufflinks	exon	72141008	72141743	.	-	.	transcript_id "TCONS_00000539"; gene_id "linc-chi306"; exon_number "2";
chr1	Cufflinks	exon	72226727	72226854	.	-	.	transcript_id "TCONS_00000540"; gene_id "linc-chi307"; exon_number "1";
chr1	Cufflinks	exon	72227776	72227876	.	-	.	transcript_id "TCONS_00000540"; gene_id "linc-chi307"; exon_number "2";
chr1	Cufflinks	exon	72228634	72228700	.	-	.	transcript_id "TCONS_00000540"; gene_id "linc-chi307"; exon_number "3";
chr1	Cufflinks	exon	72226727	72226854	.	-	.	transcript_id "TCONS_00000541"; gene_id "linc-chi307"; exon_number "1";
chr1	Cufflinks	exon	72227245	72227389	.	-	.	transcript_id "TCONS_00000541"; gene_id "linc-chi307"; exon_number "2";
chr1	Cufflinks	exon	72227776	72227876	.	-	.	transcript_id "TCONS_00000541"; gene_id "linc-chi307"; exon_number "3";
chr1	Cufflinks	exon	72228634	72228707	.	-	.	transcript_id "TCONS_00000541"; gene_id "linc-chi307"; exon_number "4";
chr1	Cufflinks	exon	72229211	72229496	.	-	.	transcript_id "TCONS_00000541"; gene_id "linc-chi307"; exon_number "5";
chr1	Cufflinks	exon	74418219	74418567	.	-	.	transcript_id "TCONS_00000543"; gene_id "linc-chi308"; exon_number "1";
chr1	Cufflinks	exon	74420167	74420227	.	-	.	transcript_id "TCONS_00000543"; gene_id "linc-chi308"; exon_number "2";
chr1	Cufflinks	exon	74418219	74420043	.	-	.	transcript_id "TCONS_00000545"; gene_id "linc-chi308"; exon_number "1";
chr1	Cufflinks	exon	74420095	74420252	.	-	.	transcript_id "TCONS_00000545"; gene_id "linc-chi308"; exon_number "2";
chr1	Cufflinks	exon	74421906	74422847	.	-	.	transcript_id "TCONS_00000545"; gene_id "linc-chi308"; exon_number "3";
chr1	Cufflinks	exon	75701805	75702650	.	-	.	transcript_id "TCONS_00000547"; gene_id "linc-chi309"; exon_number "1";
chr1	Cufflinks	exon	75702706	75702737	.	-	.	transcript_id "TCONS_00000547"; gene_id "linc-chi309"; exon_number "2";
chr1	Cufflinks	exon	75800478	75801818	.	-	.	transcript_id "TCONS_00000548"; gene_id "linc-chi310"; exon_number "1";
chr1	Cufflinks	exon	75803086	75803171	.	-	.	transcript_id "TCONS_00000548"; gene_id "linc-chi310"; exon_number "2";
chr1	Cufflinks	exon	77831959	77833186	.	-	.	transcript_id "TCONS_00000551"; gene_id "linc-chi311"; exon_number "1";
chr1	Cufflinks	exon	77836655	77836759	.	-	.	transcript_id "TCONS_00000551"; gene_id "linc-chi311"; exon_number "2";
chr1	Cufflinks	exon	77836904	77837019	.	-	.	transcript_id "TCONS_00000551"; gene_id "linc-chi311"; exon_number "3";
chr1	Cufflinks	exon	77838250	77838288	.	-	.	transcript_id "TCONS_00000551"; gene_id "linc-chi311"; exon_number "4";
chr1	Cufflinks	exon	77831959	77833186	.	-	.	transcript_id "TCONS_00000552"; gene_id "linc-chi311"; exon_number "1";
chr1	Cufflinks	exon	77833476	77833727	.	-	.	transcript_id "TCONS_00000552"; gene_id "linc-chi311"; exon_number "2";
chr1	Cufflinks	exon	77836655	77836759	.	-	.	transcript_id "TCONS_00000552"; gene_id "linc-chi311"; exon_number "3";
chr1	Cufflinks	exon	77836904	77837019	.	-	.	transcript_id "TCONS_00000552"; gene_id "linc-chi311"; exon_number "4";
chr1	Cufflinks	exon	77838262	77838332	.	-	.	transcript_id "TCONS_00000552"; gene_id "linc-chi311"; exon_number "5";
chr1	Cufflinks	exon	77831959	77833186	.	-	.	transcript_id "TCONS_00000553"; gene_id "linc-chi311"; exon_number "1";
chr1	Cufflinks	exon	77836655	77836759	.	-	.	transcript_id "TCONS_00000553"; gene_id "linc-chi311"; exon_number "2";
chr1	Cufflinks	exon	77838262	77838348	.	-	.	transcript_id "TCONS_00000553"; gene_id "linc-chi311"; exon_number "3";
chr1	Cufflinks	exon	77831959	77833186	.	-	.	transcript_id "TCONS_00000555"; gene_id "linc-chi311"; exon_number "1";
chr1	Cufflinks	exon	77836655	77836759	.	-	.	transcript_id "TCONS_00000555"; gene_id "linc-chi311"; exon_number "2";
chr1	Cufflinks	exon	77836904	77837019	.	-	.	transcript_id "TCONS_00000555"; gene_id "linc-chi311"; exon_number "3";
chr1	Cufflinks	exon	77838262	77838550	.	-	.	transcript_id "TCONS_00000555"; gene_id "linc-chi311"; exon_number "4";
chr1	Cufflinks	exon	77831959	77833186	.	-	.	transcript_id "TCONS_00000554"; gene_id "linc-chi311"; exon_number "1";
chr1	Cufflinks	exon	77836655	77836759	.	-	.	transcript_id "TCONS_00000554"; gene_id "linc-chi311"; exon_number "2";
chr1	Cufflinks	exon	77836904	77837016	.	-	.	transcript_id "TCONS_00000554"; gene_id "linc-chi311"; exon_number "3";
chr1	Cufflinks	exon	77838262	77838550	.	-	.	transcript_id "TCONS_00000554"; gene_id "linc-chi311"; exon_number "4";
chr1	Cufflinks	exon	77932575	77932729	.	-	.	transcript_id "TCONS_00000556"; gene_id "linc-chi312"; exon_number "1";
chr1	Cufflinks	exon	77966751	77966987	.	-	.	transcript_id "TCONS_00000556"; gene_id "linc-chi312"; exon_number "2";
chr1	Cufflinks	exon	77970715	77971010	.	-	.	transcript_id "TCONS_00000556"; gene_id "linc-chi312"; exon_number "3";
chr1	Cufflinks	exon	77949446	77949713	.	-	.	transcript_id "TCONS_00000557"; gene_id "linc-chi312"; exon_number "1";
chr1	Cufflinks	exon	77966751	77966987	.	-	.	transcript_id "TCONS_00000557"; gene_id "linc-chi312"; exon_number "2";
chr1	Cufflinks	exon	77970715	77971015	.	-	.	transcript_id "TCONS_00000557"; gene_id "linc-chi312"; exon_number "3";
chr1	Cufflinks	exon	78198629	78199007	.	-	.	transcript_id "TCONS_00000561"; gene_id "linc-chi313"; exon_number "1";
chr1	Cufflinks	exon	78226737	78226812	.	-	.	transcript_id "TCONS_00000561"; gene_id "linc-chi313"; exon_number "2";
chr1	Cufflinks	exon	78227866	78228536	.	-	.	transcript_id "TCONS_00000561"; gene_id "linc-chi313"; exon_number "3";
chr1	Cufflinks	exon	78198629	78199007	.	-	.	transcript_id "TCONS_00000562"; gene_id "linc-chi313"; exon_number "1";
chr1	Cufflinks	exon	78242999	78243082	.	-	.	transcript_id "TCONS_00000562"; gene_id "linc-chi313"; exon_number "2";
chr1	Cufflinks	exon	78218449	78218517	.	-	.	transcript_id "TCONS_00000563"; gene_id "linc-chi313"; exon_number "1";
chr1	Cufflinks	exon	78226737	78226812	.	-	.	transcript_id "TCONS_00000563"; gene_id "linc-chi313"; exon_number "2";
chr1	Cufflinks	exon	78227866	78228486	.	-	.	transcript_id "TCONS_00000563"; gene_id "linc-chi313"; exon_number "3";
chr1	Cufflinks	exon	78226449	78226812	.	-	.	transcript_id "TCONS_00000564"; gene_id "linc-chi313"; exon_number "1";
chr1	Cufflinks	exon	78227866	78228516	.	-	.	transcript_id "TCONS_00000564"; gene_id "linc-chi313"; exon_number "2";
chr1	Cufflinks	exon	80845417	80845597	.	-	.	transcript_id "TCONS_00000565"; gene_id "linc-chi314"; exon_number "1";
chr1	Cufflinks	exon	80845986	80846039	.	-	.	transcript_id "TCONS_00000565"; gene_id "linc-chi314"; exon_number "2";
chr1	Cufflinks	exon	80848824	80849313	.	-	.	transcript_id "TCONS_00000565"; gene_id "linc-chi314"; exon_number "3";
chr1	Cufflinks	exon	81170053	81172697	.	-	.	transcript_id "TCONS_00000566"; gene_id "linc-chi315"; exon_number "1";
chr1	Cufflinks	exon	81175328	81175461	.	-	.	transcript_id "TCONS_00000566"; gene_id "linc-chi315"; exon_number "2";
chr1	Cufflinks	exon	81176113	81176288	.	-	.	transcript_id "TCONS_00000566"; gene_id "linc-chi315"; exon_number "3";
chr1	Cufflinks	exon	84005623	84005933	.	-	.	transcript_id "TCONS_00000572"; gene_id "linc-chi316"; exon_number "1";
chr1	Cufflinks	exon	84271426	84271495	.	-	.	transcript_id "TCONS_00000572"; gene_id "linc-chi316"; exon_number "2";
chr1	Cufflinks	exon	84400428	84400596	.	-	.	transcript_id "TCONS_00000572"; gene_id "linc-chi316"; exon_number "3";
chr1	Cufflinks	exon	84432434	84432954	.	-	.	transcript_id "TCONS_00000573"; gene_id "linc-chi317"; exon_number "1";
chr1	Cufflinks	exon	84434010	84434096	.	-	.	transcript_id "TCONS_00000573"; gene_id "linc-chi317"; exon_number "2";
chr1	Cufflinks	exon	88819533	88819901	.	-	.	transcript_id "TCONS_00000574"; gene_id "linc-chi318"; exon_number "1";
chr1	Cufflinks	exon	88820129	88820316	.	-	.	transcript_id "TCONS_00000574"; gene_id "linc-chi318"; exon_number "2";
chr1	Cufflinks	exon	88822410	88822438	.	-	.	transcript_id "TCONS_00000574"; gene_id "linc-chi318"; exon_number "3";
chr1	Cufflinks	exon	92124410	92124509	.	-	.	transcript_id "TCONS_00000575"; gene_id "linc-chi319"; exon_number "1";
chr1	Cufflinks	exon	92284431	92284534	.	-	.	transcript_id "TCONS_00000575"; gene_id "linc-chi319"; exon_number "2";
chr1	Cufflinks	exon	94215697	94216025	.	-	.	transcript_id "TCONS_00000576"; gene_id "linc-chi320"; exon_number "1";
chr1	Cufflinks	exon	94222656	94222744	.	-	.	transcript_id "TCONS_00000576"; gene_id "linc-chi320"; exon_number "2";
chr1	Cufflinks	exon	94628128	94628358	.	-	.	transcript_id "TCONS_00000577"; gene_id "linc-chi321"; exon_number "1";
chr1	Cufflinks	exon	94635943	94636058	.	-	.	transcript_id "TCONS_00000577"; gene_id "linc-chi321"; exon_number "2";
chr1	Cufflinks	exon	94637649	94637962	.	-	.	transcript_id "TCONS_00000577"; gene_id "linc-chi321"; exon_number "3";
chr1	Cufflinks	exon	96516043	96516258	.	-	.	transcript_id "TCONS_00000578"; gene_id "linc-chi322"; exon_number "1";
chr1	Cufflinks	exon	96516371	96516480	.	-	.	transcript_id "TCONS_00000578"; gene_id "linc-chi322"; exon_number "2";
chr1	Cufflinks	exon	96529295	96529372	.	-	.	transcript_id "TCONS_00000578"; gene_id "linc-chi322"; exon_number "3";
chr1	Cufflinks	exon	96537639	96537903	.	-	.	transcript_id "TCONS_00000578"; gene_id "linc-chi322"; exon_number "4";
chr1	Cufflinks	exon	100136463	100136608	.	-	.	transcript_id "TCONS_00000579"; gene_id "linc-chi323"; exon_number "1";
chr1	Cufflinks	exon	100136907	100137071	.	-	.	transcript_id "TCONS_00000579"; gene_id "linc-chi323"; exon_number "2";
chr1	Cufflinks	exon	100324780	100324908	.	-	.	transcript_id "TCONS_00000579"; gene_id "linc-chi323"; exon_number "3";
chr1	Cufflinks	exon	105169168	105170907	.	-	.	transcript_id "TCONS_00000580"; gene_id "linc-chi324"; exon_number "1";
chr1	Cufflinks	exon	105176593	105176865	.	-	.	transcript_id "TCONS_00000580"; gene_id "linc-chi324"; exon_number "2";
chr1	Cufflinks	exon	105178109	105178209	.	-	.	transcript_id "TCONS_00000580"; gene_id "linc-chi324"; exon_number "3";
chr1	Cufflinks	exon	107894971	107895032	.	-	.	transcript_id "TCONS_00000581"; gene_id "linc-chi325"; exon_number "1";
chr1	Cufflinks	exon	107895670	107895973	.	-	.	transcript_id "TCONS_00000581"; gene_id "linc-chi325"; exon_number "2";
chr1	Cufflinks	exon	108368122	108368674	.	-	.	transcript_id "TCONS_00000582"; gene_id "linc-chi326"; exon_number "1";
chr1	Cufflinks	exon	108369376	108369476	.	-	.	transcript_id "TCONS_00000582"; gene_id "linc-chi326"; exon_number "2";
chr1	Cufflinks	exon	108433578	108433770	.	-	.	transcript_id "TCONS_00000583"; gene_id "linc-chi327"; exon_number "1";
chr1	Cufflinks	exon	108435752	108435970	.	-	.	transcript_id "TCONS_00000583"; gene_id "linc-chi327"; exon_number "2";
chr1	Cufflinks	exon	108438195	108438611	.	-	.	transcript_id "TCONS_00000583"; gene_id "linc-chi327"; exon_number "3";
chr1	Cufflinks	exon	108466756	108466806	.	-	.	transcript_id "TCONS_00000584"; gene_id "linc-chi328"; exon_number "1";
chr1	Cufflinks	exon	108471955	108472251	.	-	.	transcript_id "TCONS_00000584"; gene_id "linc-chi328"; exon_number "2";
chr1	Cufflinks	exon	108471228	108471278	.	-	.	transcript_id "TCONS_00000587"; gene_id "linc-chi328"; exon_number "1";
chr1	Cufflinks	exon	108471536	108471625	.	-	.	transcript_id "TCONS_00000587"; gene_id "linc-chi328"; exon_number "2";
chr1	Cufflinks	exon	108471955	108472253	.	-	.	transcript_id "TCONS_00000587"; gene_id "linc-chi328"; exon_number "3";
chr1	Cufflinks	exon	112444473	112444807	.	-	.	transcript_id "TCONS_00000588"; gene_id "linc-chi329"; exon_number "1";
chr1	Cufflinks	exon	112457297	112457530	.	-	.	transcript_id "TCONS_00000588"; gene_id "linc-chi329"; exon_number "2";
chr1	Cufflinks	exon	113068928	113070064	.	-	.	transcript_id "TCONS_00000589"; gene_id "linc-chi330"; exon_number "1";
chr1	Cufflinks	exon	113072324	113072351	.	-	.	transcript_id "TCONS_00000589"; gene_id "linc-chi330"; exon_number "2";
chr1	Cufflinks	exon	119946694	119946774	.	-	.	transcript_id "TCONS_00000590"; gene_id "linc-chi331"; exon_number "1";
chr1	Cufflinks	exon	119988914	119989195	.	-	.	transcript_id "TCONS_00000590"; gene_id "linc-chi331"; exon_number "2";
chr1	Cufflinks	exon	121022889	121023164	.	-	.	transcript_id "TCONS_00000591"; gene_id "linc-chi332"; exon_number "1";
chr1	Cufflinks	exon	121023570	121023595	.	-	.	transcript_id "TCONS_00000591"; gene_id "linc-chi332"; exon_number "2";
chr1	Cufflinks	exon	124380996	124381128	.	-	.	transcript_id "TCONS_00000592"; gene_id "linc-chi333"; exon_number "1";
chr1	Cufflinks	exon	124381206	124381788	.	-	.	transcript_id "TCONS_00000592"; gene_id "linc-chi333"; exon_number "2";
chr1	Cufflinks	exon	127671782	127671809	.	-	.	transcript_id "TCONS_00000593"; gene_id "linc-chi334"; exon_number "1";
chr1	Cufflinks	exon	127675855	127676193	.	-	.	transcript_id "TCONS_00000593"; gene_id "linc-chi334"; exon_number "2";
chr1	Cufflinks	exon	128092125	128092872	.	-	.	transcript_id "TCONS_00000594"; gene_id "linc-chi335"; exon_number "1";
chr1	Cufflinks	exon	128092999	128093125	.	-	.	transcript_id "TCONS_00000594"; gene_id "linc-chi335"; exon_number "2";
chr1	Cufflinks	exon	133429054	133429232	.	-	.	transcript_id "TCONS_00000596"; gene_id "linc-chi336"; exon_number "1";
chr1	Cufflinks	exon	133429881	133430279	.	-	.	transcript_id "TCONS_00000596"; gene_id "linc-chi336"; exon_number "2";
chr1	Cufflinks	exon	139473007	139473226	.	-	.	transcript_id "TCONS_00000598"; gene_id "linc-chi337"; exon_number "1";
chr1	Cufflinks	exon	139473287	139473362	.	-	.	transcript_id "TCONS_00000598"; gene_id "linc-chi337"; exon_number "2";
chr1	Cufflinks	exon	139473007	139473162	.	-	.	transcript_id "TCONS_00000599"; gene_id "linc-chi337"; exon_number "1";
chr1	Cufflinks	exon	139473238	139473260	.	-	.	transcript_id "TCONS_00000599"; gene_id "linc-chi337"; exon_number "2";
chr1	Cufflinks	exon	139473322	139473398	.	-	.	transcript_id "TCONS_00000599"; gene_id "linc-chi337"; exon_number "3";
chr1	Cufflinks	exon	139480139	139480548	.	-	.	transcript_id "TCONS_00000600"; gene_id "linc-chi338"; exon_number "1";
chr1	Cufflinks	exon	139483309	139483346	.	-	.	transcript_id "TCONS_00000600"; gene_id "linc-chi338"; exon_number "2";
chr1	Cufflinks	exon	140786372	140786559	.	-	.	transcript_id "TCONS_00000601"; gene_id "linc-chi339"; exon_number "1";
chr1	Cufflinks	exon	140787019	140787483	.	-	.	transcript_id "TCONS_00000601"; gene_id "linc-chi339"; exon_number "2";
chr1	Cufflinks	exon	141022773	141023748	.	-	.	transcript_id "TCONS_00000602"; gene_id "linc-chi340"; exon_number "1";
chr1	Cufflinks	exon	141024981	141025075	.	-	.	transcript_id "TCONS_00000602"; gene_id "linc-chi340"; exon_number "2";
chr1	Cufflinks	exon	141400380	141400565	.	-	.	transcript_id "TCONS_00000603"; gene_id "linc-chi341"; exon_number "1";
chr1	Cufflinks	exon	141401982	141402118	.	-	.	transcript_id "TCONS_00000603"; gene_id "linc-chi341"; exon_number "2";
chr1	Cufflinks	exon	141511296	141512040	.	-	.	transcript_id "TCONS_00000604"; gene_id "linc-chi342"; exon_number "1";
chr1	Cufflinks	exon	141513863	141513888	.	-	.	transcript_id "TCONS_00000604"; gene_id "linc-chi342"; exon_number "2";
chr1	Cufflinks	exon	142239806	142240070	.	-	.	transcript_id "TCONS_00000605"; gene_id "linc-chi343"; exon_number "1";
chr1	Cufflinks	exon	142240239	142240409	.	-	.	transcript_id "TCONS_00000605"; gene_id "linc-chi343"; exon_number "2";
chr1	Cufflinks	exon	142594067	142594768	.	-	.	transcript_id "TCONS_00000606"; gene_id "linc-chi344"; exon_number "1";
chr1	Cufflinks	exon	142594824	142595335	.	-	.	transcript_id "TCONS_00000606"; gene_id "linc-chi344"; exon_number "2";
chr1	Cufflinks	exon	142708020	142708087	.	-	.	transcript_id "TCONS_00000607"; gene_id "linc-chi345"; exon_number "1";
chr1	Cufflinks	exon	142708158	142711143	.	-	.	transcript_id "TCONS_00000607"; gene_id "linc-chi345"; exon_number "2";
chr1	Cufflinks	exon	142708020	142708048	.	-	.	transcript_id "TCONS_00000608"; gene_id "linc-chi345"; exon_number "1";
chr1	Cufflinks	exon	142708299	142711253	.	-	.	transcript_id "TCONS_00000608"; gene_id "linc-chi345"; exon_number "2";
chr1	Cufflinks	exon	143421887	143423203	.	-	.	transcript_id "TCONS_00000609"; gene_id "linc-chi346"; exon_number "1";
chr1	Cufflinks	exon	143427891	143428771	.	-	.	transcript_id "TCONS_00000609"; gene_id "linc-chi346"; exon_number "2";
chr1	Cufflinks	exon	143495664	143495762	.	-	.	transcript_id "TCONS_00000610"; gene_id "linc-chi347"; exon_number "1";
chr1	Cufflinks	exon	143495818	143496661	.	-	.	transcript_id "TCONS_00000610"; gene_id "linc-chi347"; exon_number "2";
chr1	Cufflinks	exon	143803343	143803551	.	-	.	transcript_id "TCONS_00000611"; gene_id "linc-chi348"; exon_number "1";
chr1	Cufflinks	exon	143807160	143807367	.	-	.	transcript_id "TCONS_00000611"; gene_id "linc-chi348"; exon_number "2";
chr1	Cufflinks	exon	143803343	143803551	.	-	.	transcript_id "TCONS_00000612"; gene_id "linc-chi348"; exon_number "1";
chr1	Cufflinks	exon	143806816	143807376	.	-	.	transcript_id "TCONS_00000612"; gene_id "linc-chi348"; exon_number "2";
chr1	Cufflinks	exon	144777686	144777708	.	-	.	transcript_id "TCONS_00000613"; gene_id "linc-chi349"; exon_number "1";
chr1	Cufflinks	exon	144795040	144795176	.	-	.	transcript_id "TCONS_00000613"; gene_id "linc-chi349"; exon_number "2";
chr1	Cufflinks	exon	144802815	144802940	.	-	.	transcript_id "TCONS_00000613"; gene_id "linc-chi349"; exon_number "3";
chr1	Cufflinks	exon	144794679	144795176	.	-	.	transcript_id "TCONS_00000614"; gene_id "linc-chi349"; exon_number "1";
chr1	Cufflinks	exon	144802815	144802940	.	-	.	transcript_id "TCONS_00000614"; gene_id "linc-chi349"; exon_number "2";
chr1	Cufflinks	exon	147056970	147057011	.	-	.	transcript_id "TCONS_00000617"; gene_id "linc-chi350"; exon_number "1";
chr1	Cufflinks	exon	147057950	147058296	.	-	.	transcript_id "TCONS_00000617"; gene_id "linc-chi350"; exon_number "2";
chr1	Cufflinks	exon	148047451	148047581	.	-	.	transcript_id "TCONS_00000618"; gene_id "linc-chi351"; exon_number "1";
chr1	Cufflinks	exon	148048062	148048097	.	-	.	transcript_id "TCONS_00000618"; gene_id "linc-chi351"; exon_number "2";
chr1	Cufflinks	exon	148049335	148050990	.	-	.	transcript_id "TCONS_00000618"; gene_id "linc-chi351"; exon_number "3";
chr1	Cufflinks	exon	148047451	148047581	.	-	.	transcript_id "TCONS_00000619"; gene_id "linc-chi351"; exon_number "1";
chr1	Cufflinks	exon	148048062	148049467	.	-	.	transcript_id "TCONS_00000619"; gene_id "linc-chi351"; exon_number "2";
chr1	Cufflinks	exon	148051222	148052670	.	-	.	transcript_id "TCONS_00000619"; gene_id "linc-chi351"; exon_number "3";
chr1	Cufflinks	exon	148047451	148047581	.	-	.	transcript_id "TCONS_00000620"; gene_id "linc-chi351"; exon_number "1";
chr1	Cufflinks	exon	148048062	148048097	.	-	.	transcript_id "TCONS_00000620"; gene_id "linc-chi351"; exon_number "2";
chr1	Cufflinks	exon	148049335	148049467	.	-	.	transcript_id "TCONS_00000620"; gene_id "linc-chi351"; exon_number "3";
chr1	Cufflinks	exon	148051222	148051382	.	-	.	transcript_id "TCONS_00000620"; gene_id "linc-chi351"; exon_number "4";
chr1	Cufflinks	exon	148052611	148057291	.	-	.	transcript_id "TCONS_00000620"; gene_id "linc-chi351"; exon_number "5";
chr1	Cufflinks	exon	148049225	148050724	.	-	.	transcript_id "TCONS_00000621"; gene_id "linc-chi351"; exon_number "1";
chr1	Cufflinks	exon	148051222	148051382	.	-	.	transcript_id "TCONS_00000621"; gene_id "linc-chi351"; exon_number "2";
chr1	Cufflinks	exon	148052611	148057291	.	-	.	transcript_id "TCONS_00000621"; gene_id "linc-chi351"; exon_number "3";
chr1	Cufflinks	exon	148839189	148839558	.	-	.	transcript_id "TCONS_00000623"; gene_id "linc-chi352"; exon_number "1";
chr1	Cufflinks	exon	148840314	148840495	.	-	.	transcript_id "TCONS_00000623"; gene_id "linc-chi352"; exon_number "2";
chr1	Cufflinks	exon	148840899	148841065	.	-	.	transcript_id "TCONS_00000623"; gene_id "linc-chi352"; exon_number "3";
chr1	Cufflinks	exon	148839189	148839558	.	-	.	transcript_id "TCONS_00000624"; gene_id "linc-chi352"; exon_number "1";
chr1	Cufflinks	exon	148840314	148840479	.	-	.	transcript_id "TCONS_00000624"; gene_id "linc-chi352"; exon_number "2";
chr1	Cufflinks	exon	148840902	148841067	.	-	.	transcript_id "TCONS_00000624"; gene_id "linc-chi352"; exon_number "3";
chr1	Cufflinks	exon	148839189	148840172	.	-	.	transcript_id "TCONS_00000625"; gene_id "linc-chi352"; exon_number "1";
chr1	Cufflinks	exon	148840345	148840495	.	-	.	transcript_id "TCONS_00000625"; gene_id "linc-chi352"; exon_number "2";
chr1	Cufflinks	exon	148840899	148841068	.	-	.	transcript_id "TCONS_00000625"; gene_id "linc-chi352"; exon_number "3";
chr1	Cufflinks	exon	148841255	148841270	.	-	.	transcript_id "TCONS_00000625"; gene_id "linc-chi352"; exon_number "4";
chr1	Cufflinks	exon	148839189	148839558	.	-	.	transcript_id "TCONS_00000626"; gene_id "linc-chi352"; exon_number "1";
chr1	Cufflinks	exon	148840314	148840511	.	-	.	transcript_id "TCONS_00000626"; gene_id "linc-chi352"; exon_number "2";
chr1	Cufflinks	exon	148840902	148841068	.	-	.	transcript_id "TCONS_00000626"; gene_id "linc-chi352"; exon_number "3";
chr1	Cufflinks	exon	148841255	148841273	.	-	.	transcript_id "TCONS_00000626"; gene_id "linc-chi352"; exon_number "4";
chr1	Cufflinks	exon	148839189	148840172	.	-	.	transcript_id "TCONS_00000627"; gene_id "linc-chi352"; exon_number "1";
chr1	Cufflinks	exon	148840314	148840511	.	-	.	transcript_id "TCONS_00000627"; gene_id "linc-chi352"; exon_number "2";
chr1	Cufflinks	exon	148840902	148841068	.	-	.	transcript_id "TCONS_00000627"; gene_id "linc-chi352"; exon_number "3";
chr1	Cufflinks	exon	148841255	148841280	.	-	.	transcript_id "TCONS_00000627"; gene_id "linc-chi352"; exon_number "4";
chr1	Cufflinks	exon	148839189	148840172	.	-	.	transcript_id "TCONS_00000629"; gene_id "linc-chi352"; exon_number "1";
chr1	Cufflinks	exon	148840345	148840511	.	-	.	transcript_id "TCONS_00000629"; gene_id "linc-chi352"; exon_number "2";
chr1	Cufflinks	exon	148840902	148841068	.	-	.	transcript_id "TCONS_00000629"; gene_id "linc-chi352"; exon_number "3";
chr1	Cufflinks	exon	148841255	148841341	.	-	.	transcript_id "TCONS_00000629"; gene_id "linc-chi352"; exon_number "4";
chr1	Cufflinks	exon	148839189	148840172	.	-	.	transcript_id "TCONS_00000628"; gene_id "linc-chi352"; exon_number "1";
chr1	Cufflinks	exon	148840345	148840479	.	-	.	transcript_id "TCONS_00000628"; gene_id "linc-chi352"; exon_number "2";
chr1	Cufflinks	exon	148840902	148841068	.	-	.	transcript_id "TCONS_00000628"; gene_id "linc-chi352"; exon_number "3";
chr1	Cufflinks	exon	148841255	148841341	.	-	.	transcript_id "TCONS_00000628"; gene_id "linc-chi352"; exon_number "4";
chr1	Cufflinks	exon	149856675	149858060	.	-	.	transcript_id "TCONS_00000630"; gene_id "linc-chi353"; exon_number "1";
chr1	Cufflinks	exon	149859386	149859511	.	-	.	transcript_id "TCONS_00000630"; gene_id "linc-chi353"; exon_number "2";
chr1	Cufflinks	exon	149859621	149859709	.	-	.	transcript_id "TCONS_00000630"; gene_id "linc-chi353"; exon_number "3";
chr1	Cufflinks	exon	149856675	149858060	.	-	.	transcript_id "TCONS_00000631"; gene_id "linc-chi353"; exon_number "1";
chr1	Cufflinks	exon	149859386	149859511	.	-	.	transcript_id "TCONS_00000631"; gene_id "linc-chi353"; exon_number "2";
chr1	Cufflinks	exon	149886949	149887003	.	-	.	transcript_id "TCONS_00000631"; gene_id "linc-chi353"; exon_number "3";
chr1	Cufflinks	exon	150174308	150174942	.	-	.	transcript_id "TCONS_00000632"; gene_id "linc-chi354"; exon_number "1";
chr1	Cufflinks	exon	150175199	150175336	.	-	.	transcript_id "TCONS_00000632"; gene_id "linc-chi354"; exon_number "2";
chr1	Cufflinks	exon	150791981	150792210	.	-	.	transcript_id "TCONS_00000633"; gene_id "linc-chi355"; exon_number "1";
chr1	Cufflinks	exon	150792300	150792304	.	-	.	transcript_id "TCONS_00000633"; gene_id "linc-chi355"; exon_number "2";
chr1	Cufflinks	exon	150791981	150792210	.	-	.	transcript_id "TCONS_00000634"; gene_id "linc-chi355"; exon_number "1";
chr1	Cufflinks	exon	150792299	150792535	.	-	.	transcript_id "TCONS_00000634"; gene_id "linc-chi355"; exon_number "2";
chr1	Cufflinks	exon	151011026	151011571	.	-	.	transcript_id "TCONS_00000635"; gene_id "linc-chi356"; exon_number "1";
chr1	Cufflinks	exon	151012309	151012887	.	-	.	transcript_id "TCONS_00000635"; gene_id "linc-chi356"; exon_number "2";
chr1	Cufflinks	exon	151371558	151371958	.	-	.	transcript_id "TCONS_00000636"; gene_id "linc-chi357"; exon_number "1";
chr1	Cufflinks	exon	151372024	151373167	.	-	.	transcript_id "TCONS_00000636"; gene_id "linc-chi357"; exon_number "2";
chr1	Cufflinks	exon	154633184	154633710	.	-	.	transcript_id "TCONS_00000637"; gene_id "linc-chi358"; exon_number "1";
chr1	Cufflinks	exon	154634700	154634838	.	-	.	transcript_id "TCONS_00000637"; gene_id "linc-chi358"; exon_number "2";
chr10	Cufflinks	exon	37050	37160	.	+	.	transcript_id "TCONS_00000638"; gene_id "linc-chi359"; exon_number "1";
chr10	Cufflinks	exon	38579	39667	.	+	.	transcript_id "TCONS_00000638"; gene_id "linc-chi359"; exon_number "2";
chr10	Cufflinks	exon	2080879	2080888	.	+	.	transcript_id "TCONS_00000639"; gene_id "linc-chi360"; exon_number "1";
chr10	Cufflinks	exon	2081346	2081736	.	+	.	transcript_id "TCONS_00000639"; gene_id "linc-chi360"; exon_number "2";
chr10	Cufflinks	exon	2089547	2090456	.	+	.	transcript_id "TCONS_00000639"; gene_id "linc-chi360"; exon_number "3";
chr10	Cufflinks	exon	4145140	4145531	.	+	.	transcript_id "TCONS_00000640"; gene_id "linc-chi361"; exon_number "1";
chr10	Cufflinks	exon	4146813	4147764	.	+	.	transcript_id "TCONS_00000640"; gene_id "linc-chi361"; exon_number "2";
chr10	Cufflinks	exon	5474886	5474917	.	+	.	transcript_id "TCONS_00000643"; gene_id "linc-chi362"; exon_number "1";
chr10	Cufflinks	exon	5477566	5478681	.	+	.	transcript_id "TCONS_00000643"; gene_id "linc-chi362"; exon_number "2";
chr10	Cufflinks	exon	8627618	8628051	.	+	.	transcript_id "TCONS_00000645"; gene_id "linc-chi363"; exon_number "1";
chr10	Cufflinks	exon	8628440	8628570	.	+	.	transcript_id "TCONS_00000645"; gene_id "linc-chi363"; exon_number "2";
chr10	Cufflinks	exon	9393624	9393825	.	+	.	transcript_id "TCONS_00000646"; gene_id "linc-chi364"; exon_number "1";
chr10	Cufflinks	exon	9395786	9396449	.	+	.	transcript_id "TCONS_00000646"; gene_id "linc-chi364"; exon_number "2";
chr10	Cufflinks	exon	9989334	9989490	.	+	.	transcript_id "TCONS_00000649"; gene_id "linc-chi365"; exon_number "1";
chr10	Cufflinks	exon	9989594	9989651	.	+	.	transcript_id "TCONS_00000649"; gene_id "linc-chi365"; exon_number "2";
chr10	Cufflinks	exon	9991059	9993612	.	+	.	transcript_id "TCONS_00000649"; gene_id "linc-chi365"; exon_number "3";
chr10	Cufflinks	exon	9989334	9989651	.	+	.	transcript_id "TCONS_00000648"; gene_id "linc-chi365"; exon_number "1";
chr10	Cufflinks	exon	9991059	9991546	.	+	.	transcript_id "TCONS_00000648"; gene_id "linc-chi365"; exon_number "2";
chr10	Cufflinks	exon	9993261	9993612	.	+	.	transcript_id "TCONS_00000648"; gene_id "linc-chi365"; exon_number "3";
chr10	Cufflinks	exon	9989334	9989490	.	+	.	transcript_id "TCONS_00000647"; gene_id "linc-chi365"; exon_number "1";
chr10	Cufflinks	exon	9989594	9989651	.	+	.	transcript_id "TCONS_00000647"; gene_id "linc-chi365"; exon_number "2";
chr10	Cufflinks	exon	9991059	9991203	.	+	.	transcript_id "TCONS_00000647"; gene_id "linc-chi365"; exon_number "3";
chr10	Cufflinks	exon	9992936	9993612	.	+	.	transcript_id "TCONS_00000647"; gene_id "linc-chi365"; exon_number "4";
chr10	Cufflinks	exon	9989375	9989490	.	+	.	transcript_id "TCONS_00000650"; gene_id "linc-chi365"; exon_number "1";
chr10	Cufflinks	exon	9989594	9989651	.	+	.	transcript_id "TCONS_00000650"; gene_id "linc-chi365"; exon_number "2";
chr10	Cufflinks	exon	9991059	9991203	.	+	.	transcript_id "TCONS_00000650"; gene_id "linc-chi365"; exon_number "3";
chr10	Cufflinks	exon	9991446	9993612	.	+	.	transcript_id "TCONS_00000650"; gene_id "linc-chi365"; exon_number "4";
chr10	Cufflinks	exon	9989405	9989651	.	+	.	transcript_id "TCONS_00000652"; gene_id "linc-chi365"; exon_number "1";
chr10	Cufflinks	exon	9991059	9991546	.	+	.	transcript_id "TCONS_00000652"; gene_id "linc-chi365"; exon_number "2";
chr10	Cufflinks	exon	9993226	9993612	.	+	.	transcript_id "TCONS_00000652"; gene_id "linc-chi365"; exon_number "3";
chr10	Cufflinks	exon	9989405	9989651	.	+	.	transcript_id "TCONS_00000651"; gene_id "linc-chi365"; exon_number "1";
chr10	Cufflinks	exon	9991059	9991203	.	+	.	transcript_id "TCONS_00000651"; gene_id "linc-chi365"; exon_number "2";
chr10	Cufflinks	exon	9991444	9993612	.	+	.	transcript_id "TCONS_00000651"; gene_id "linc-chi365"; exon_number "3";
chr10	Cufflinks	exon	9989409	9989490	.	+	.	transcript_id "TCONS_00000653"; gene_id "linc-chi365"; exon_number "1";
chr10	Cufflinks	exon	9989594	9989651	.	+	.	transcript_id "TCONS_00000653"; gene_id "linc-chi365"; exon_number "2";
chr10	Cufflinks	exon	9991059	9991669	.	+	.	transcript_id "TCONS_00000653"; gene_id "linc-chi365"; exon_number "3";
chr10	Cufflinks	exon	9993226	9993612	.	+	.	transcript_id "TCONS_00000653"; gene_id "linc-chi365"; exon_number "4";
chr10	Cufflinks	exon	9989412	9989490	.	+	.	transcript_id "TCONS_00000654"; gene_id "linc-chi365"; exon_number "1";
chr10	Cufflinks	exon	9989594	9989651	.	+	.	transcript_id "TCONS_00000654"; gene_id "linc-chi365"; exon_number "2";
chr10	Cufflinks	exon	9991059	9991203	.	+	.	transcript_id "TCONS_00000654"; gene_id "linc-chi365"; exon_number "3";
chr10	Cufflinks	exon	9991446	9991546	.	+	.	transcript_id "TCONS_00000654"; gene_id "linc-chi365"; exon_number "4";
chr10	Cufflinks	exon	9993261	9993612	.	+	.	transcript_id "TCONS_00000654"; gene_id "linc-chi365"; exon_number "5";
chr10	Cufflinks	exon	13388847	13388956	.	+	.	transcript_id "TCONS_00000656"; gene_id "linc-chi366"; exon_number "1";
chr10	Cufflinks	exon	13435655	13436013	.	+	.	transcript_id "TCONS_00000656"; gene_id "linc-chi366"; exon_number "2";
chr10	Cufflinks	exon	13472696	13472757	.	+	.	transcript_id "TCONS_00000657"; gene_id "linc-chi367"; exon_number "1";
chr10	Cufflinks	exon	13474141	13474227	.	+	.	transcript_id "TCONS_00000657"; gene_id "linc-chi367"; exon_number "2";
chr10	Cufflinks	exon	13479682	13479863	.	+	.	transcript_id "TCONS_00000657"; gene_id "linc-chi367"; exon_number "3";
chr10	Cufflinks	exon	14369438	14370731	.	+	.	transcript_id "TCONS_00000658"; gene_id "linc-chi368"; exon_number "1";
chr10	Cufflinks	exon	14370872	14372744	.	+	.	transcript_id "TCONS_00000658"; gene_id "linc-chi368"; exon_number "2";
chr10	Cufflinks	exon	14373099	14373515	.	+	.	transcript_id "TCONS_00000658"; gene_id "linc-chi368"; exon_number "3";
chr10	Cufflinks	exon	15170457	15171127	.	+	.	transcript_id "TCONS_00000659"; gene_id "linc-chi369"; exon_number "1";
chr10	Cufflinks	exon	15171188	15173232	.	+	.	transcript_id "TCONS_00000659"; gene_id "linc-chi369"; exon_number "2";
chr10	Cufflinks	exon	15423202	15423464	.	+	.	transcript_id "TCONS_00000660"; gene_id "linc-chi370"; exon_number "1";
chr10	Cufflinks	exon	15424447	15425729	.	+	.	transcript_id "TCONS_00000660"; gene_id "linc-chi370"; exon_number "2";
chr10	Cufflinks	exon	15583923	15584034	.	+	.	transcript_id "TCONS_00000661"; gene_id "linc-chi371"; exon_number "1";
chr10	Cufflinks	exon	15584484	15584683	.	+	.	transcript_id "TCONS_00000661"; gene_id "linc-chi371"; exon_number "2";
chr10	Cufflinks	exon	15849132	15849414	.	+	.	transcript_id "TCONS_00000662"; gene_id "linc-chi372"; exon_number "1";
chr10	Cufflinks	exon	15849506	15849730	.	+	.	transcript_id "TCONS_00000662"; gene_id "linc-chi372"; exon_number "2";
chr10	Cufflinks	exon	16244941	16244966	.	+	.	transcript_id "TCONS_00000663"; gene_id "linc-chi373"; exon_number "1";
chr10	Cufflinks	exon	16289781	16290321	.	+	.	transcript_id "TCONS_00000663"; gene_id "linc-chi373"; exon_number "2";
chr10	Cufflinks	exon	16296689	16298831	.	+	.	transcript_id "TCONS_00000663"; gene_id "linc-chi373"; exon_number "3";
chr10	Cufflinks	exon	16619268	16619592	.	+	.	transcript_id "TCONS_00000664"; gene_id "linc-chi374"; exon_number "1";
chr10	Cufflinks	exon	16620613	16620698	.	+	.	transcript_id "TCONS_00000664"; gene_id "linc-chi374"; exon_number "2";
chr10	Cufflinks	exon	16621453	16623760	.	+	.	transcript_id "TCONS_00000664"; gene_id "linc-chi374"; exon_number "3";
chr10	Cufflinks	exon	16779094	16779222	.	+	.	transcript_id "TCONS_00000665"; gene_id "linc-chi375"; exon_number "1";
chr10	Cufflinks	exon	16787378	16787425	.	+	.	transcript_id "TCONS_00000665"; gene_id "linc-chi375"; exon_number "2";
chr10	Cufflinks	exon	16789846	16790908	.	+	.	transcript_id "TCONS_00000665"; gene_id "linc-chi375"; exon_number "3";
chr10	Cufflinks	exon	17334723	17334766	.	+	.	transcript_id "TCONS_00000666"; gene_id "linc-chi376"; exon_number "1";
chr10	Cufflinks	exon	17338055	17338428	.	+	.	transcript_id "TCONS_00000666"; gene_id "linc-chi376"; exon_number "2";
chr10	Cufflinks	exon	17642162	17642250	.	+	.	transcript_id "TCONS_00000668"; gene_id "linc-chi377"; exon_number "1";
chr10	Cufflinks	exon	17656771	17657290	.	+	.	transcript_id "TCONS_00000668"; gene_id "linc-chi377"; exon_number "2";
chr10	Cufflinks	exon	20103988	20104163	.	+	.	transcript_id "TCONS_00000669"; gene_id "linc-chi378"; exon_number "1";
chr10	Cufflinks	exon	20105129	20105372	.	+	.	transcript_id "TCONS_00000669"; gene_id "linc-chi378"; exon_number "2";
chr10	Cufflinks	exon	21129859	21130830	.	+	.	transcript_id "TCONS_00000676"; gene_id "linc-chi379"; exon_number "1";
chr10	Cufflinks	exon	21131691	21131744	.	+	.	transcript_id "TCONS_00000676"; gene_id "linc-chi379"; exon_number "2";
chr10	Cufflinks	exon	21339848	21340156	.	+	.	transcript_id "TCONS_00000677"; gene_id "linc-chi380"; exon_number "1";
chr10	Cufflinks	exon	21340248	21340494	.	+	.	transcript_id "TCONS_00000677"; gene_id "linc-chi380"; exon_number "2";
chr10	Cufflinks	exon	23335784	23336224	.	+	.	transcript_id "TCONS_00000678"; gene_id "linc-chi381"; exon_number "1";
chr10	Cufflinks	exon	23340659	23340831	.	+	.	transcript_id "TCONS_00000678"; gene_id "linc-chi381"; exon_number "2";
chr10	Cufflinks	exon	23343894	23343966	.	+	.	transcript_id "TCONS_00000678"; gene_id "linc-chi381"; exon_number "3";
chr10	Cufflinks	exon	23345136	23345246	.	+	.	transcript_id "TCONS_00000678"; gene_id "linc-chi381"; exon_number "4";
chr10	Cufflinks	exon	23346670	23348436	.	+	.	transcript_id "TCONS_00000678"; gene_id "linc-chi381"; exon_number "5";
chr10	Cufflinks	exon	26962446	26962492	.	+	.	transcript_id "TCONS_00000681"; gene_id "linc-chi382"; exon_number "1";
chr10	Cufflinks	exon	26963136	26963257	.	+	.	transcript_id "TCONS_00000681"; gene_id "linc-chi382"; exon_number "2";
chr10	Cufflinks	exon	27005800	27006039	.	+	.	transcript_id "TCONS_00000681"; gene_id "linc-chi382"; exon_number "3";
chr10	Cufflinks	exon	29162974	29163257	.	+	.	transcript_id "TCONS_00000682"; gene_id "linc-chi383"; exon_number "1";
chr10	Cufflinks	exon	29166582	29166648	.	+	.	transcript_id "TCONS_00000682"; gene_id "linc-chi383"; exon_number "2";
chr10	Cufflinks	exon	29172707	29173530	.	+	.	transcript_id "TCONS_00000682"; gene_id "linc-chi383"; exon_number "3";
chr10	Cufflinks	exon	30754856	30755011	.	+	.	transcript_id "TCONS_00000686"; gene_id "linc-chi384"; exon_number "1";
chr10	Cufflinks	exon	30848558	30848707	.	+	.	transcript_id "TCONS_00000686"; gene_id "linc-chi384"; exon_number "2";
chr10	Cufflinks	exon	30849203	30849320	.	+	.	transcript_id "TCONS_00000686"; gene_id "linc-chi384"; exon_number "3";
chr10	Cufflinks	exon	30854332	30854465	.	+	.	transcript_id "TCONS_00000686"; gene_id "linc-chi384"; exon_number "4";
chr10	Cufflinks	exon	30754856	30754956	.	+	.	transcript_id "TCONS_00000685"; gene_id "linc-chi384"; exon_number "1";
chr10	Cufflinks	exon	30848558	30848707	.	+	.	transcript_id "TCONS_00000685"; gene_id "linc-chi384"; exon_number "2";
chr10	Cufflinks	exon	30849203	30849320	.	+	.	transcript_id "TCONS_00000685"; gene_id "linc-chi384"; exon_number "3";
chr10	Cufflinks	exon	30854332	30854465	.	+	.	transcript_id "TCONS_00000685"; gene_id "linc-chi384"; exon_number "4";
chr10	Cufflinks	exon	32291286	32291590	.	+	.	transcript_id "TCONS_00000687"; gene_id "linc-chi385"; exon_number "1";
chr10	Cufflinks	exon	32293016	32293340	.	+	.	transcript_id "TCONS_00000687"; gene_id "linc-chi385"; exon_number "2";
chr10	Cufflinks	exon	32293754	32293881	.	+	.	transcript_id "TCONS_00000687"; gene_id "linc-chi385"; exon_number "3";
chr10	Cufflinks	exon	32291836	32292084	.	+	.	transcript_id "TCONS_00000691"; gene_id "linc-chi385"; exon_number "1";
chr10	Cufflinks	exon	32293034	32293444	.	+	.	transcript_id "TCONS_00000691"; gene_id "linc-chi385"; exon_number "2";
chr10	Cufflinks	exon	36692645	36692776	.	+	.	transcript_id "TCONS_00000695"; gene_id "linc-chi386"; exon_number "1";
chr10	Cufflinks	exon	36698283	36698517	.	+	.	transcript_id "TCONS_00000695"; gene_id "linc-chi386"; exon_number "2";
chr10	Cufflinks	exon	39235470	39235483	.	+	.	transcript_id "TCONS_00000696"; gene_id "linc-chi387"; exon_number "1";
chr10	Cufflinks	exon	39261395	39261492	.	+	.	transcript_id "TCONS_00000696"; gene_id "linc-chi387"; exon_number "2";
chr10	Cufflinks	exon	39262576	39262909	.	+	.	transcript_id "TCONS_00000696"; gene_id "linc-chi387"; exon_number "3";
chr10	Cufflinks	exon	39249984	39250033	.	+	.	transcript_id "TCONS_00000697"; gene_id "linc-chi387"; exon_number "1";
chr10	Cufflinks	exon	39262576	39262909	.	+	.	transcript_id "TCONS_00000697"; gene_id "linc-chi387"; exon_number "2";
chr10	Cufflinks	exon	39259376	39261492	.	+	.	transcript_id "TCONS_00000698"; gene_id "linc-chi387"; exon_number "1";
chr10	Cufflinks	exon	39262576	39262909	.	+	.	transcript_id "TCONS_00000698"; gene_id "linc-chi387"; exon_number "2";
chr10	Cufflinks	exon	39869179	39869203	.	+	.	transcript_id "TCONS_00000699"; gene_id "linc-chi388"; exon_number "1";
chr10	Cufflinks	exon	39869323	39869500	.	+	.	transcript_id "TCONS_00000699"; gene_id "linc-chi388"; exon_number "2";
chr10	Cufflinks	exon	39872710	39873956	.	+	.	transcript_id "TCONS_00000699"; gene_id "linc-chi388"; exon_number "3";
chr10	Cufflinks	exon	40095902	40096072	.	+	.	transcript_id "TCONS_00000700"; gene_id "linc-chi389"; exon_number "1";
chr10	Cufflinks	exon	40097498	40097604	.	+	.	transcript_id "TCONS_00000700"; gene_id "linc-chi389"; exon_number "2";
chr10	Cufflinks	exon	40097757	40098197	.	+	.	transcript_id "TCONS_00000700"; gene_id "linc-chi389"; exon_number "3";
chr10	Cufflinks	exon	40097430	40097604	.	+	.	transcript_id "TCONS_00000702"; gene_id "linc-chi389"; exon_number "1";
chr10	Cufflinks	exon	40097905	40098197	.	+	.	transcript_id "TCONS_00000702"; gene_id "linc-chi389"; exon_number "2";
chr10	Cufflinks	exon	40097430	40097604	.	+	.	transcript_id "TCONS_00000703"; gene_id "linc-chi389"; exon_number "1";
chr10	Cufflinks	exon	40109035	40109111	.	+	.	transcript_id "TCONS_00000703"; gene_id "linc-chi389"; exon_number "2";
chr10	Cufflinks	exon	40112279	40112737	.	+	.	transcript_id "TCONS_00000703"; gene_id "linc-chi389"; exon_number "3";
chr10	Cufflinks	exon	40097431	40097604	.	+	.	transcript_id "TCONS_00000705"; gene_id "linc-chi389"; exon_number "1";
chr10	Cufflinks	exon	40109035	40109334	.	+	.	transcript_id "TCONS_00000705"; gene_id "linc-chi389"; exon_number "2";
chr10	Cufflinks	exon	40400137	40400255	.	+	.	transcript_id "TCONS_00000711"; gene_id "linc-chi390"; exon_number "1";
chr10	Cufflinks	exon	40432241	40432403	.	+	.	transcript_id "TCONS_00000711"; gene_id "linc-chi390"; exon_number "2";
chr10	Cufflinks	exon	40499478	40499607	.	+	.	transcript_id "TCONS_00000711"; gene_id "linc-chi390"; exon_number "3";
chr10	Cufflinks	exon	40503503	40503605	.	+	.	transcript_id "TCONS_00000711"; gene_id "linc-chi390"; exon_number "4";
chr10	Cufflinks	exon	40518905	40519014	.	+	.	transcript_id "TCONS_00000711"; gene_id "linc-chi390"; exon_number "5";
chr10	Cufflinks	exon	40400150	40400255	.	+	.	transcript_id "TCONS_00000712"; gene_id "linc-chi390"; exon_number "1";
chr10	Cufflinks	exon	40407458	40407571	.	+	.	transcript_id "TCONS_00000712"; gene_id "linc-chi390"; exon_number "2";
chr10	Cufflinks	exon	40432241	40432403	.	+	.	transcript_id "TCONS_00000712"; gene_id "linc-chi390"; exon_number "3";
chr10	Cufflinks	exon	40499478	40499607	.	+	.	transcript_id "TCONS_00000712"; gene_id "linc-chi390"; exon_number "4";
chr10	Cufflinks	exon	40518905	40519014	.	+	.	transcript_id "TCONS_00000712"; gene_id "linc-chi390"; exon_number "5";
chr10	Cufflinks	exon	40400232	40400255	.	+	.	transcript_id "TCONS_00000713"; gene_id "linc-chi390"; exon_number "1";
chr10	Cufflinks	exon	40432241	40432403	.	+	.	transcript_id "TCONS_00000713"; gene_id "linc-chi390"; exon_number "2";
chr10	Cufflinks	exon	40499478	40499607	.	+	.	transcript_id "TCONS_00000713"; gene_id "linc-chi390"; exon_number "3";
chr10	Cufflinks	exon	40518905	40519014	.	+	.	transcript_id "TCONS_00000713"; gene_id "linc-chi390"; exon_number "4";
chr10	Cufflinks	exon	43456992	43457415	.	+	.	transcript_id "TCONS_00000714"; gene_id "linc-chi391"; exon_number "1";
chr10	Cufflinks	exon	43468661	43469561	.	+	.	transcript_id "TCONS_00000714"; gene_id "linc-chi391"; exon_number "2";
chr10	Cufflinks	exon	43461512	43462008	.	+	.	transcript_id "TCONS_00000715"; gene_id "linc-chi391"; exon_number "1";
chr10	Cufflinks	exon	43468661	43469561	.	+	.	transcript_id "TCONS_00000715"; gene_id "linc-chi391"; exon_number "2";
chr10	Cufflinks	exon	44146032	44146479	.	+	.	transcript_id "TCONS_00000716"; gene_id "linc-chi392"; exon_number "1";
chr10	Cufflinks	exon	44146671	44146709	.	+	.	transcript_id "TCONS_00000716"; gene_id "linc-chi392"; exon_number "2";
chr10	Cufflinks	exon	45129632	45131523	.	+	.	transcript_id "TCONS_00000717"; gene_id "linc-chi393"; exon_number "1";
chr10	Cufflinks	exon	45131764	45133667	.	+	.	transcript_id "TCONS_00000717"; gene_id "linc-chi393"; exon_number "2";
chr10	Cufflinks	exon	46011404	46012133	.	+	.	transcript_id "TCONS_00000718"; gene_id "linc-chi394"; exon_number "1";
chr10	Cufflinks	exon	46012366	46012697	.	+	.	transcript_id "TCONS_00000718"; gene_id "linc-chi394"; exon_number "2";
chr10	Cufflinks	exon	50021947	50022006	.	+	.	transcript_id "TCONS_00000720"; gene_id "linc-chi395"; exon_number "1";
chr10	Cufflinks	exon	50029522	50029880	.	+	.	transcript_id "TCONS_00000720"; gene_id "linc-chi395"; exon_number "2";
chr10	Cufflinks	exon	51154498	51154721	.	+	.	transcript_id "TCONS_00000721"; gene_id "linc-chi396"; exon_number "1";
chr10	Cufflinks	exon	51155797	51156167	.	+	.	transcript_id "TCONS_00000721"; gene_id "linc-chi396"; exon_number "2";
chr10	Cufflinks	exon	51182280	51182571	.	+	.	transcript_id "TCONS_00000722"; gene_id "linc-chi397"; exon_number "1";
chr10	Cufflinks	exon	51185187	51185575	.	+	.	transcript_id "TCONS_00000722"; gene_id "linc-chi397"; exon_number "2";
chr10	Cufflinks	exon	53808558	53808973	.	+	.	transcript_id "TCONS_00000723"; gene_id "linc-chi398"; exon_number "1";
chr10	Cufflinks	exon	53836255	53836311	.	+	.	transcript_id "TCONS_00000723"; gene_id "linc-chi398"; exon_number "2";
chr10	Cufflinks	exon	53836877	53837935	.	+	.	transcript_id "TCONS_00000723"; gene_id "linc-chi398"; exon_number "3";
chr10	Cufflinks	exon	53986593	53987020	.	+	.	transcript_id "TCONS_00000724"; gene_id "linc-chi399"; exon_number "1";
chr10	Cufflinks	exon	53987072	53987128	.	+	.	transcript_id "TCONS_00000724"; gene_id "linc-chi399"; exon_number "2";
chr10	Cufflinks	exon	54502823	54503409	.	+	.	transcript_id "TCONS_00000725"; gene_id "linc-chi400"; exon_number "1";
chr10	Cufflinks	exon	54511748	54512584	.	+	.	transcript_id "TCONS_00000725"; gene_id "linc-chi400"; exon_number "2";
chr10	Cufflinks	exon	56620088	56620148	.	+	.	transcript_id "TCONS_00000726"; gene_id "linc-chi401"; exon_number "1";
chr10	Cufflinks	exon	56620210	56620537	.	+	.	transcript_id "TCONS_00000726"; gene_id "linc-chi401"; exon_number "2";
chr10	Cufflinks	exon	58263724	58263826	.	+	.	transcript_id "TCONS_00000727"; gene_id "linc-chi402"; exon_number "1";
chr10	Cufflinks	exon	58264313	58264399	.	+	.	transcript_id "TCONS_00000727"; gene_id "linc-chi402"; exon_number "2";
chr10	Cufflinks	exon	58265655	58265782	.	+	.	transcript_id "TCONS_00000727"; gene_id "linc-chi402"; exon_number "3";
chr10	Cufflinks	exon	61057886	61058184	.	+	.	transcript_id "TCONS_00000728"; gene_id "linc-chi403"; exon_number "1";
chr10	Cufflinks	exon	61059234	61059973	.	+	.	transcript_id "TCONS_00000728"; gene_id "linc-chi403"; exon_number "2";
chr10	Cufflinks	exon	64095704	64096025	.	+	.	transcript_id "TCONS_00000729"; gene_id "linc-chi404"; exon_number "1";
chr10	Cufflinks	exon	64107616	64107678	.	+	.	transcript_id "TCONS_00000729"; gene_id "linc-chi404"; exon_number "2";
chr10	Cufflinks	exon	68896351	68896566	.	+	.	transcript_id "TCONS_00000730"; gene_id "linc-chi405"; exon_number "1";
chr10	Cufflinks	exon	68896658	68897786	.	+	.	transcript_id "TCONS_00000730"; gene_id "linc-chi405"; exon_number "2";
chr10	Cufflinks	exon	69470768	69470913	.	+	.	transcript_id "TCONS_00000731"; gene_id "linc-chi406"; exon_number "1";
chr10	Cufflinks	exon	69471296	69472112	.	+	.	transcript_id "TCONS_00000731"; gene_id "linc-chi406"; exon_number "2";
chr10	Cufflinks	exon	69470796	69470913	.	+	.	transcript_id "TCONS_00000732"; gene_id "linc-chi406"; exon_number "1";
chr10	Cufflinks	exon	69471296	69471481	.	+	.	transcript_id "TCONS_00000732"; gene_id "linc-chi406"; exon_number "2";
chr10	Cufflinks	exon	69483405	69483470	.	+	.	transcript_id "TCONS_00000732"; gene_id "linc-chi406"; exon_number "3";
chr10	Cufflinks	exon	69484540	69485240	.	+	.	transcript_id "TCONS_00000732"; gene_id "linc-chi406"; exon_number "4";
chr10	Cufflinks	exon	69861160	69861251	.	+	.	transcript_id "TCONS_00000733"; gene_id "linc-chi407"; exon_number "1";
chr10	Cufflinks	exon	69861884	69861971	.	+	.	transcript_id "TCONS_00000733"; gene_id "linc-chi407"; exon_number "2";
chr10	Cufflinks	exon	69869016	69870216	.	+	.	transcript_id "TCONS_00000733"; gene_id "linc-chi407"; exon_number "3";
chr10	Cufflinks	exon	72145245	72146272	.	+	.	transcript_id "TCONS_00000734"; gene_id "linc-chi408"; exon_number "1";
chr10	Cufflinks	exon	72146342	72146657	.	+	.	transcript_id "TCONS_00000734"; gene_id "linc-chi408"; exon_number "2";
chr10	Cufflinks	exon	73270478	73270525	.	+	.	transcript_id "TCONS_00000735"; gene_id "linc-chi409"; exon_number "1";
chr10	Cufflinks	exon	73273423	73273541	.	+	.	transcript_id "TCONS_00000735"; gene_id "linc-chi409"; exon_number "2";
chr10	Cufflinks	exon	73276428	73276758	.	+	.	transcript_id "TCONS_00000735"; gene_id "linc-chi409"; exon_number "3";
chr10	Cufflinks	exon	76533888	76534010	.	+	.	transcript_id "TCONS_00000738"; gene_id "linc-chi410"; exon_number "1";
chr10	Cufflinks	exon	76538660	76539150	.	+	.	transcript_id "TCONS_00000738"; gene_id "linc-chi410"; exon_number "2";
chr10	Cufflinks	exon	78422903	78423524	.	+	.	transcript_id "TCONS_00000739"; gene_id "linc-chi411"; exon_number "1";
chr10	Cufflinks	exon	78433085	78433228	.	+	.	transcript_id "TCONS_00000739"; gene_id "linc-chi411"; exon_number "2";
chr10	Cufflinks	exon	78439315	78440622	.	+	.	transcript_id "TCONS_00000739"; gene_id "linc-chi411"; exon_number "3";
chr10	Cufflinks	exon	81217698	81217773	.	+	.	transcript_id "TCONS_00000740"; gene_id "linc-chi412"; exon_number "1";
chr10	Cufflinks	exon	81232872	81233093	.	+	.	transcript_id "TCONS_00000740"; gene_id "linc-chi412"; exon_number "2";
chr10	Cufflinks	exon	81235073	81235423	.	+	.	transcript_id "TCONS_00000740"; gene_id "linc-chi412"; exon_number "3";
chr10	Cufflinks	exon	81228736	81228827	.	+	.	transcript_id "TCONS_00000741"; gene_id "linc-chi412"; exon_number "1";
chr10	Cufflinks	exon	81232872	81233093	.	+	.	transcript_id "TCONS_00000741"; gene_id "linc-chi412"; exon_number "2";
chr10	Cufflinks	exon	81235073	81235423	.	+	.	transcript_id "TCONS_00000741"; gene_id "linc-chi412"; exon_number "3";
chr10	Cufflinks	exon	82893848	82893868	.	+	.	transcript_id "TCONS_00000742"; gene_id "linc-chi413"; exon_number "1";
chr10	Cufflinks	exon	82903099	82904357	.	+	.	transcript_id "TCONS_00000742"; gene_id "linc-chi413"; exon_number "2";
chr10	Cufflinks	exon	82893968	82893990	.	+	.	transcript_id "TCONS_00000743"; gene_id "linc-chi413"; exon_number "1";
chr10	Cufflinks	exon	82903067	82904357	.	+	.	transcript_id "TCONS_00000743"; gene_id "linc-chi413"; exon_number "2";
chr10	Cufflinks	exon	82914318	82914361	.	+	.	transcript_id "TCONS_00000744"; gene_id "linc-chi414"; exon_number "1";
chr10	Cufflinks	exon	82916044	82916214	.	+	.	transcript_id "TCONS_00000744"; gene_id "linc-chi414"; exon_number "2";
chr10	Cufflinks	exon	82916660	82918639	.	+	.	transcript_id "TCONS_00000744"; gene_id "linc-chi414"; exon_number "3";
chr10	Cufflinks	exon	82915273	82916214	.	+	.	transcript_id "TCONS_00000745"; gene_id "linc-chi414"; exon_number "1";
chr10	Cufflinks	exon	82916637	82918639	.	+	.	transcript_id "TCONS_00000745"; gene_id "linc-chi414"; exon_number "2";
chr10	Cufflinks	exon	82915292	82916214	.	+	.	transcript_id "TCONS_00000746"; gene_id "linc-chi414"; exon_number "1";
chr10	Cufflinks	exon	82916660	82918639	.	+	.	transcript_id "TCONS_00000746"; gene_id "linc-chi414"; exon_number "2";
chr10	Cufflinks	exon	83789889	83789911	.	+	.	transcript_id "TCONS_00000748"; gene_id "linc-chi415"; exon_number "1";
chr10	Cufflinks	exon	83789983	83791090	.	+	.	transcript_id "TCONS_00000748"; gene_id "linc-chi415"; exon_number "2";
chr10	Cufflinks	exon	84141370	84142108	.	+	.	transcript_id "TCONS_00000749"; gene_id "linc-chi416"; exon_number "1";
chr10	Cufflinks	exon	84142239	84142310	.	+	.	transcript_id "TCONS_00000749"; gene_id "linc-chi416"; exon_number "2";
chr10	Cufflinks	exon	84255401	84255599	.	+	.	transcript_id "TCONS_00000750"; gene_id "linc-chi417"; exon_number "1";
chr10	Cufflinks	exon	84255779	84256409	.	+	.	transcript_id "TCONS_00000750"; gene_id "linc-chi417"; exon_number "2";
chr10	Cufflinks	exon	84255414	84255482	.	+	.	transcript_id "TCONS_00000751"; gene_id "linc-chi417"; exon_number "1";
chr10	Cufflinks	exon	84255779	84256409	.	+	.	transcript_id "TCONS_00000751"; gene_id "linc-chi417"; exon_number "2";
chr10	Cufflinks	exon	85377552	85377857	.	+	.	transcript_id "TCONS_00000754"; gene_id "linc-chi418"; exon_number "1";
chr10	Cufflinks	exon	85452494	85452525	.	+	.	transcript_id "TCONS_00000754"; gene_id "linc-chi418"; exon_number "2";
chr10	Cufflinks	exon	87600993	87601513	.	+	.	transcript_id "TCONS_00000755"; gene_id "linc-chi419"; exon_number "1";
chr10	Cufflinks	exon	87602538	87604344	.	+	.	transcript_id "TCONS_00000755"; gene_id "linc-chi419"; exon_number "2";
chr10	Cufflinks	exon	87600993	87601513	.	+	.	transcript_id "TCONS_00000756"; gene_id "linc-chi419"; exon_number "1";
chr10	Cufflinks	exon	87602538	87603963	.	+	.	transcript_id "TCONS_00000756"; gene_id "linc-chi419"; exon_number "2";
chr10	Cufflinks	exon	87607856	87607957	.	+	.	transcript_id "TCONS_00000756"; gene_id "linc-chi419"; exon_number "3";
chr10	Cufflinks	exon	88665463	88665902	.	+	.	transcript_id "TCONS_00000757"; gene_id "linc-chi420"; exon_number "1";
chr10	Cufflinks	exon	88665969	88667592	.	+	.	transcript_id "TCONS_00000757"; gene_id "linc-chi420"; exon_number "2";
chr10	Cufflinks	exon	88665804	88665907	.	+	.	transcript_id "TCONS_00000758"; gene_id "linc-chi420"; exon_number "1";
chr10	Cufflinks	exon	88665982	88667592	.	+	.	transcript_id "TCONS_00000758"; gene_id "linc-chi420"; exon_number "2";
chr10	Cufflinks	exon	88665833	88665894	.	+	.	transcript_id "TCONS_00000759"; gene_id "linc-chi420"; exon_number "1";
chr10	Cufflinks	exon	88665969	88667592	.	+	.	transcript_id "TCONS_00000759"; gene_id "linc-chi420"; exon_number "2";
chr10	Cufflinks	exon	96587829	96587894	.	+	.	transcript_id "TCONS_00000761"; gene_id "linc-chi421"; exon_number "1";
chr10	Cufflinks	exon	96592382	96593296	.	+	.	transcript_id "TCONS_00000761"; gene_id "linc-chi421"; exon_number "2";
chr10	Cufflinks	exon	98099685	98100338	.	+	.	transcript_id "TCONS_00000762"; gene_id "linc-chi422"; exon_number "1";
chr10	Cufflinks	exon	98103559	98105176	.	+	.	transcript_id "TCONS_00000762"; gene_id "linc-chi422"; exon_number "2";
chr10	Cufflinks	exon	98101271	98101342	.	+	.	transcript_id "TCONS_00000763"; gene_id "linc-chi422"; exon_number "1";
chr10	Cufflinks	exon	98103559	98105176	.	+	.	transcript_id "TCONS_00000763"; gene_id "linc-chi422"; exon_number "2";
chr10	Cufflinks	exon	98815984	98816199	.	+	.	transcript_id "TCONS_00000764"; gene_id "linc-chi423"; exon_number "1";
chr10	Cufflinks	exon	98817131	98817868	.	+	.	transcript_id "TCONS_00000764"; gene_id "linc-chi423"; exon_number "2";
chr10	Cufflinks	exon	238274	238921	.	-	.	transcript_id "TCONS_00000765"; gene_id "linc-chi424"; exon_number "1";
chr10	Cufflinks	exon	239030	239117	.	-	.	transcript_id "TCONS_00000765"; gene_id "linc-chi424"; exon_number "2";
chr10	Cufflinks	exon	1122859	1122950	.	-	.	transcript_id "TCONS_00000766"; gene_id "linc-chi425"; exon_number "1";
chr10	Cufflinks	exon	1195322	1195457	.	-	.	transcript_id "TCONS_00000766"; gene_id "linc-chi425"; exon_number "2";
chr10	Cufflinks	exon	1291615	1291728	.	-	.	transcript_id "TCONS_00000766"; gene_id "linc-chi425"; exon_number "3";
chr10	Cufflinks	exon	1293319	1293457	.	-	.	transcript_id "TCONS_00000766"; gene_id "linc-chi425"; exon_number "4";
chr10	Cufflinks	exon	4387941	4388392	.	-	.	transcript_id "TCONS_00000768"; gene_id "linc-chi426"; exon_number "1";
chr10	Cufflinks	exon	4390189	4390272	.	-	.	transcript_id "TCONS_00000768"; gene_id "linc-chi426"; exon_number "2";
chr10	Cufflinks	exon	4409827	4410066	.	-	.	transcript_id "TCONS_00000768"; gene_id "linc-chi426"; exon_number "3";
chr10	Cufflinks	exon	4387941	4388392	.	-	.	transcript_id "TCONS_00000769"; gene_id "linc-chi426"; exon_number "1";
chr10	Cufflinks	exon	4390189	4390272	.	-	.	transcript_id "TCONS_00000769"; gene_id "linc-chi426"; exon_number "2";
chr10	Cufflinks	exon	4410086	4410146	.	-	.	transcript_id "TCONS_00000769"; gene_id "linc-chi426"; exon_number "3";
chr10	Cufflinks	exon	5306411	5307017	.	-	.	transcript_id "TCONS_00000770"; gene_id "linc-chi427"; exon_number "1";
chr10	Cufflinks	exon	5314907	5315067	.	-	.	transcript_id "TCONS_00000770"; gene_id "linc-chi427"; exon_number "2";
chr10	Cufflinks	exon	9373193	9373292	.	-	.	transcript_id "TCONS_00000771"; gene_id "linc-chi428"; exon_number "1";
chr10	Cufflinks	exon	9414667	9414724	.	-	.	transcript_id "TCONS_00000771"; gene_id "linc-chi428"; exon_number "2";
chr10	Cufflinks	exon	9482478	9482579	.	-	.	transcript_id "TCONS_00000771"; gene_id "linc-chi428"; exon_number "3";
chr10	Cufflinks	exon	9492394	9492520	.	-	.	transcript_id "TCONS_00000771"; gene_id "linc-chi428"; exon_number "4";
chr10	Cufflinks	exon	9398954	9399236	.	-	.	transcript_id "TCONS_00000773"; gene_id "linc-chi428"; exon_number "1";
chr10	Cufflinks	exon	9414667	9414724	.	-	.	transcript_id "TCONS_00000773"; gene_id "linc-chi428"; exon_number "2";
chr10	Cufflinks	exon	9447685	9448005	.	-	.	transcript_id "TCONS_00000773"; gene_id "linc-chi428"; exon_number "3";
chr10	Cufflinks	exon	9482478	9482579	.	-	.	transcript_id "TCONS_00000773"; gene_id "linc-chi428"; exon_number "4";
chr10	Cufflinks	exon	9492394	9492493	.	-	.	transcript_id "TCONS_00000773"; gene_id "linc-chi428"; exon_number "5";
chr10	Cufflinks	exon	9496267	9496300	.	-	.	transcript_id "TCONS_00000773"; gene_id "linc-chi428"; exon_number "6";
chr10	Cufflinks	exon	9398954	9399236	.	-	.	transcript_id "TCONS_00000772"; gene_id "linc-chi428"; exon_number "1";
chr10	Cufflinks	exon	9414667	9414724	.	-	.	transcript_id "TCONS_00000772"; gene_id "linc-chi428"; exon_number "2";
chr10	Cufflinks	exon	9482478	9482579	.	-	.	transcript_id "TCONS_00000772"; gene_id "linc-chi428"; exon_number "3";
chr10	Cufflinks	exon	9492394	9492493	.	-	.	transcript_id "TCONS_00000772"; gene_id "linc-chi428"; exon_number "4";
chr10	Cufflinks	exon	9496267	9496300	.	-	.	transcript_id "TCONS_00000772"; gene_id "linc-chi428"; exon_number "5";
chr10	Cufflinks	exon	9414661	9414724	.	-	.	transcript_id "TCONS_00000774"; gene_id "linc-chi428"; exon_number "1";
chr10	Cufflinks	exon	9428911	9429096	.	-	.	transcript_id "TCONS_00000774"; gene_id "linc-chi428"; exon_number "2";
chr10	Cufflinks	exon	9414661	9414724	.	-	.	transcript_id "TCONS_00000775"; gene_id "linc-chi428"; exon_number "1";
chr10	Cufflinks	exon	9482478	9482579	.	-	.	transcript_id "TCONS_00000775"; gene_id "linc-chi428"; exon_number "2";
chr10	Cufflinks	exon	9496155	9496188	.	-	.	transcript_id "TCONS_00000775"; gene_id "linc-chi428"; exon_number "3";
chr10	Cufflinks	exon	9446817	9448005	.	-	.	transcript_id "TCONS_00000776"; gene_id "linc-chi428"; exon_number "1";
chr10	Cufflinks	exon	9482478	9482579	.	-	.	transcript_id "TCONS_00000776"; gene_id "linc-chi428"; exon_number "2";
chr10	Cufflinks	exon	9488334	9488416	.	-	.	transcript_id "TCONS_00000776"; gene_id "linc-chi428"; exon_number "3";
chr10	Cufflinks	exon	9446817	9448005	.	-	.	transcript_id "TCONS_00000778"; gene_id "linc-chi428"; exon_number "1";
chr10	Cufflinks	exon	9482478	9482579	.	-	.	transcript_id "TCONS_00000778"; gene_id "linc-chi428"; exon_number "2";
chr10	Cufflinks	exon	9496155	9496188	.	-	.	transcript_id "TCONS_00000778"; gene_id "linc-chi428"; exon_number "3";
chr10	Cufflinks	exon	9470554	9471023	.	-	.	transcript_id "TCONS_00000780"; gene_id "linc-chi428"; exon_number "1";
chr10	Cufflinks	exon	9482478	9482579	.	-	.	transcript_id "TCONS_00000780"; gene_id "linc-chi428"; exon_number "2";
chr10	Cufflinks	exon	9492394	9492424	.	-	.	transcript_id "TCONS_00000780"; gene_id "linc-chi428"; exon_number "3";
chr10	Cufflinks	exon	9470554	9471027	.	-	.	transcript_id "TCONS_00000779"; gene_id "linc-chi428"; exon_number "1";
chr10	Cufflinks	exon	9482478	9482579	.	-	.	transcript_id "TCONS_00000779"; gene_id "linc-chi428"; exon_number "2";
chr10	Cufflinks	exon	9492394	9492424	.	-	.	transcript_id "TCONS_00000779"; gene_id "linc-chi428"; exon_number "3";
chr10	Cufflinks	exon	10113772	10114564	.	-	.	transcript_id "TCONS_00000781"; gene_id "linc-chi429"; exon_number "1";
chr10	Cufflinks	exon	10120316	10120689	.	-	.	transcript_id "TCONS_00000781"; gene_id "linc-chi429"; exon_number "2";
chr10	Cufflinks	exon	13272721	13273394	.	-	.	transcript_id "TCONS_00000782"; gene_id "linc-chi430"; exon_number "1";
chr10	Cufflinks	exon	13273498	13273674	.	-	.	transcript_id "TCONS_00000782"; gene_id "linc-chi430"; exon_number "2";
chr10	Cufflinks	exon	13348290	13348507	.	-	.	transcript_id "TCONS_00000783"; gene_id "linc-chi431"; exon_number "1";
chr10	Cufflinks	exon	13365006	13365281	.	-	.	transcript_id "TCONS_00000783"; gene_id "linc-chi431"; exon_number "2";
chr10	Cufflinks	exon	13750144	13750472	.	-	.	transcript_id "TCONS_00000784"; gene_id "linc-chi432"; exon_number "1";
chr10	Cufflinks	exon	13750553	13752772	.	-	.	transcript_id "TCONS_00000784"; gene_id "linc-chi432"; exon_number "2";
chr10	Cufflinks	exon	13752959	13753284	.	-	.	transcript_id "TCONS_00000784"; gene_id "linc-chi432"; exon_number "3";
chr10	Cufflinks	exon	17168568	17169104	.	-	.	transcript_id "TCONS_00000787"; gene_id "linc-chi433"; exon_number "1";
chr10	Cufflinks	exon	17169238	17170181	.	-	.	transcript_id "TCONS_00000787"; gene_id "linc-chi433"; exon_number "2";
chr10	Cufflinks	exon	17168568	17169104	.	-	.	transcript_id "TCONS_00000790"; gene_id "linc-chi433"; exon_number "1";
chr10	Cufflinks	exon	17169238	17169908	.	-	.	transcript_id "TCONS_00000790"; gene_id "linc-chi433"; exon_number "2";
chr10	Cufflinks	exon	17170423	17170548	.	-	.	transcript_id "TCONS_00000790"; gene_id "linc-chi433"; exon_number "3";
chr10	Cufflinks	exon	17176648	17176828	.	-	.	transcript_id "TCONS_00000790"; gene_id "linc-chi433"; exon_number "4";
chr10	Cufflinks	exon	17187708	17187748	.	-	.	transcript_id "TCONS_00000790"; gene_id "linc-chi433"; exon_number "5";
chr10	Cufflinks	exon	17366137	17367220	.	-	.	transcript_id "TCONS_00000791"; gene_id "linc-chi434"; exon_number "1";
chr10	Cufflinks	exon	17372360	17372589	.	-	.	transcript_id "TCONS_00000791"; gene_id "linc-chi434"; exon_number "2";
chr10	Cufflinks	exon	17371896	17372606	.	-	.	transcript_id "TCONS_00000792"; gene_id "linc-chi434"; exon_number "1";
chr10	Cufflinks	exon	17376151	17376235	.	-	.	transcript_id "TCONS_00000792"; gene_id "linc-chi434"; exon_number "2";
chr10	Cufflinks	exon	17663088	17664289	.	-	.	transcript_id "TCONS_00000793"; gene_id "linc-chi435"; exon_number "1";
chr10	Cufflinks	exon	17668367	17668565	.	-	.	transcript_id "TCONS_00000793"; gene_id "linc-chi435"; exon_number "2";
chr10	Cufflinks	exon	20926162	20926267	.	-	.	transcript_id "TCONS_00000794"; gene_id "linc-chi436"; exon_number "1";
chr10	Cufflinks	exon	20926395	20927464	.	-	.	transcript_id "TCONS_00000794"; gene_id "linc-chi436"; exon_number "2";
chr10	Cufflinks	exon	23252665	23253333	.	-	.	transcript_id "TCONS_00000795"; gene_id "linc-chi437"; exon_number "1";
chr10	Cufflinks	exon	23253595	23253760	.	-	.	transcript_id "TCONS_00000795"; gene_id "linc-chi437"; exon_number "2";
chr10	Cufflinks	exon	23253421	23253504	.	-	.	transcript_id "TCONS_00000796"; gene_id "linc-chi437"; exon_number "1";
chr10	Cufflinks	exon	23253595	23253937	.	-	.	transcript_id "TCONS_00000796"; gene_id "linc-chi437"; exon_number "2";
chr10	Cufflinks	exon	23254130	23254143	.	-	.	transcript_id "TCONS_00000796"; gene_id "linc-chi437"; exon_number "3";
chr10	Cufflinks	exon	28915444	28916442	.	-	.	transcript_id "TCONS_00000797"; gene_id "linc-chi438"; exon_number "1";
chr10	Cufflinks	exon	28932275	28932440	.	-	.	transcript_id "TCONS_00000797"; gene_id "linc-chi438"; exon_number "2";
chr10	Cufflinks	exon	28933137	28933323	.	-	.	transcript_id "TCONS_00000797"; gene_id "linc-chi438"; exon_number "3";
chr10	Cufflinks	exon	28937235	28937275	.	-	.	transcript_id "TCONS_00000797"; gene_id "linc-chi438"; exon_number "4";
chr10	Cufflinks	exon	29167342	29167487	.	-	.	transcript_id "TCONS_00000798"; gene_id "linc-chi439"; exon_number "1";
chr10	Cufflinks	exon	29167704	29172507	.	-	.	transcript_id "TCONS_00000798"; gene_id "linc-chi439"; exon_number "2";
chr10	Cufflinks	exon	30552873	30552914	.	-	.	transcript_id "TCONS_00000799"; gene_id "linc-chi440"; exon_number "1";
chr10	Cufflinks	exon	30552988	30553146	.	-	.	transcript_id "TCONS_00000799"; gene_id "linc-chi440"; exon_number "2";
chr10	Cufflinks	exon	30935815	30935870	.	-	.	transcript_id "TCONS_00000800"; gene_id "linc-chi441"; exon_number "1";
chr10	Cufflinks	exon	31026444	31026498	.	-	.	transcript_id "TCONS_00000800"; gene_id "linc-chi441"; exon_number "2";
chr10	Cufflinks	exon	31066896	31067013	.	-	.	transcript_id "TCONS_00000800"; gene_id "linc-chi441"; exon_number "3";
chr10	Cufflinks	exon	31074950	31075242	.	-	.	transcript_id "TCONS_00000800"; gene_id "linc-chi441"; exon_number "4";
chr10	Cufflinks	exon	30953292	30953332	.	-	.	transcript_id "TCONS_00000801"; gene_id "linc-chi441"; exon_number "1";
chr10	Cufflinks	exon	31066896	31067013	.	-	.	transcript_id "TCONS_00000801"; gene_id "linc-chi441"; exon_number "2";
chr10	Cufflinks	exon	31074950	31075240	.	-	.	transcript_id "TCONS_00000801"; gene_id "linc-chi441"; exon_number "3";
chr10	Cufflinks	exon	32815930	32815973	.	-	.	transcript_id "TCONS_00000802"; gene_id "linc-chi442"; exon_number "1";
chr10	Cufflinks	exon	32816111	32816329	.	-	.	transcript_id "TCONS_00000802"; gene_id "linc-chi442"; exon_number "2";
chr10	Cufflinks	exon	39341882	39343058	.	-	.	transcript_id "TCONS_00000803"; gene_id "linc-chi443"; exon_number "1";
chr10	Cufflinks	exon	39351856	39351896	.	-	.	transcript_id "TCONS_00000803"; gene_id "linc-chi443"; exon_number "2";
chr10	Cufflinks	exon	39341882	39343058	.	-	.	transcript_id "TCONS_00000804"; gene_id "linc-chi443"; exon_number "1";
chr10	Cufflinks	exon	39343214	39343744	.	-	.	transcript_id "TCONS_00000804"; gene_id "linc-chi443"; exon_number "2";
chr10	Cufflinks	exon	39351856	39353098	.	-	.	transcript_id "TCONS_00000804"; gene_id "linc-chi443"; exon_number "3";
chr10	Cufflinks	exon	41246901	41246970	.	-	.	transcript_id "TCONS_00000806"; gene_id "linc-chi444"; exon_number "1";
chr10	Cufflinks	exon	41247026	41247164	.	-	.	transcript_id "TCONS_00000806"; gene_id "linc-chi444"; exon_number "2";
chr10	Cufflinks	exon	41488122	41488369	.	-	.	transcript_id "TCONS_00000807"; gene_id "linc-chi445"; exon_number "1";
chr10	Cufflinks	exon	41496824	41497020	.	-	.	transcript_id "TCONS_00000807"; gene_id "linc-chi445"; exon_number "2";
chr10	Cufflinks	exon	41591830	41594912	.	-	.	transcript_id "TCONS_00000809"; gene_id "linc-chi446"; exon_number "1";
chr10	Cufflinks	exon	41596814	41597438	.	-	.	transcript_id "TCONS_00000809"; gene_id "linc-chi446"; exon_number "2";
chr10	Cufflinks	exon	43136279	43136359	.	-	.	transcript_id "TCONS_00000815"; gene_id "linc-chi447"; exon_number "1";
chr10	Cufflinks	exon	43142129	43142867	.	-	.	transcript_id "TCONS_00000815"; gene_id "linc-chi447"; exon_number "2";
chr10	Cufflinks	exon	43170379	43170520	.	-	.	transcript_id "TCONS_00000816"; gene_id "linc-chi448"; exon_number "1";
chr10	Cufflinks	exon	43171655	43171718	.	-	.	transcript_id "TCONS_00000816"; gene_id "linc-chi448"; exon_number "2";
chr10	Cufflinks	exon	43187966	43188190	.	-	.	transcript_id "TCONS_00000817"; gene_id "linc-chi449"; exon_number "1";
chr10	Cufflinks	exon	43189537	43189782	.	-	.	transcript_id "TCONS_00000817"; gene_id "linc-chi449"; exon_number "2";
chr10	Cufflinks	exon	45199073	45199300	.	-	.	transcript_id "TCONS_00000818"; gene_id "linc-chi450"; exon_number "1";
chr10	Cufflinks	exon	45199365	45199961	.	-	.	transcript_id "TCONS_00000818"; gene_id "linc-chi450"; exon_number "2";
chr10	Cufflinks	exon	45310353	45311549	.	-	.	transcript_id "TCONS_00000819"; gene_id "linc-chi451"; exon_number "1";
chr10	Cufflinks	exon	45311629	45316113	.	-	.	transcript_id "TCONS_00000819"; gene_id "linc-chi451"; exon_number "2";
chr10	Cufflinks	exon	45772602	45772697	.	-	.	transcript_id "TCONS_00000820"; gene_id "linc-chi452"; exon_number "1";
chr10	Cufflinks	exon	45775682	45775786	.	-	.	transcript_id "TCONS_00000820"; gene_id "linc-chi452"; exon_number "2";
chr10	Cufflinks	exon	45779914	45779990	.	-	.	transcript_id "TCONS_00000820"; gene_id "linc-chi452"; exon_number "3";
chr10	Cufflinks	exon	45782678	45782910	.	-	.	transcript_id "TCONS_00000820"; gene_id "linc-chi452"; exon_number "4";
chr10	Cufflinks	exon	45784146	45784389	.	-	.	transcript_id "TCONS_00000820"; gene_id "linc-chi452"; exon_number "5";
chr10	Cufflinks	exon	45784828	45784965	.	-	.	transcript_id "TCONS_00000820"; gene_id "linc-chi452"; exon_number "6";
chr10	Cufflinks	exon	46030338	46030508	.	-	.	transcript_id "TCONS_00000821"; gene_id "linc-chi453"; exon_number "1";
chr10	Cufflinks	exon	46031300	46031411	.	-	.	transcript_id "TCONS_00000821"; gene_id "linc-chi453"; exon_number "2";
chr10	Cufflinks	exon	46461134	46461843	.	-	.	transcript_id "TCONS_00000822"; gene_id "linc-chi454"; exon_number "1";
chr10	Cufflinks	exon	46465083	46465109	.	-	.	transcript_id "TCONS_00000822"; gene_id "linc-chi454"; exon_number "2";
chr10	Cufflinks	exon	46997875	46997902	.	-	.	transcript_id "TCONS_00000823"; gene_id "linc-chi455"; exon_number "1";
chr10	Cufflinks	exon	47010491	47011675	.	-	.	transcript_id "TCONS_00000823"; gene_id "linc-chi455"; exon_number "2";
chr10	Cufflinks	exon	55204538	55206784	.	-	.	transcript_id "TCONS_00000825"; gene_id "linc-chi456"; exon_number "1";
chr10	Cufflinks	exon	55230005	55230112	.	-	.	transcript_id "TCONS_00000825"; gene_id "linc-chi456"; exon_number "2";
chr10	Cufflinks	exon	55231628	55231699	.	-	.	transcript_id "TCONS_00000825"; gene_id "linc-chi456"; exon_number "3";
chr10	Cufflinks	exon	55222195	55222418	.	-	.	transcript_id "TCONS_00000826"; gene_id "linc-chi456"; exon_number "1";
chr10	Cufflinks	exon	55227337	55227511	.	-	.	transcript_id "TCONS_00000826"; gene_id "linc-chi456"; exon_number "2";
chr10	Cufflinks	exon	55230005	55230112	.	-	.	transcript_id "TCONS_00000826"; gene_id "linc-chi456"; exon_number "3";
chr10	Cufflinks	exon	55231628	55231706	.	-	.	transcript_id "TCONS_00000826"; gene_id "linc-chi456"; exon_number "4";
chr10	Cufflinks	exon	55466019	55466178	.	-	.	transcript_id "TCONS_00000827"; gene_id "linc-chi457"; exon_number "1";
chr10	Cufflinks	exon	55466343	55466387	.	-	.	transcript_id "TCONS_00000827"; gene_id "linc-chi457"; exon_number "2";
chr10	Cufflinks	exon	55566245	55567380	.	-	.	transcript_id "TCONS_00000828"; gene_id "linc-chi458"; exon_number "1";
chr10	Cufflinks	exon	55567628	55568197	.	-	.	transcript_id "TCONS_00000828"; gene_id "linc-chi458"; exon_number "2";
chr10	Cufflinks	exon	58782310	58782487	.	-	.	transcript_id "TCONS_00000831"; gene_id "linc-chi459"; exon_number "1";
chr10	Cufflinks	exon	58786969	58787020	.	-	.	transcript_id "TCONS_00000831"; gene_id "linc-chi459"; exon_number "2";
chr10	Cufflinks	exon	61097247	61097564	.	-	.	transcript_id "TCONS_00000832"; gene_id "linc-chi460"; exon_number "1";
chr10	Cufflinks	exon	61098083	61098218	.	-	.	transcript_id "TCONS_00000832"; gene_id "linc-chi460"; exon_number "2";
chr10	Cufflinks	exon	61195877	61195992	.	-	.	transcript_id "TCONS_00000833"; gene_id "linc-chi461"; exon_number "1";
chr10	Cufflinks	exon	61196134	61196289	.	-	.	transcript_id "TCONS_00000833"; gene_id "linc-chi461"; exon_number "2";
chr10	Cufflinks	exon	62293711	62293794	.	-	.	transcript_id "TCONS_00000834"; gene_id "linc-chi462"; exon_number "1";
chr10	Cufflinks	exon	62362702	62362834	.	-	.	transcript_id "TCONS_00000834"; gene_id "linc-chi462"; exon_number "2";
chr10	Cufflinks	exon	62548433	62548550	.	-	.	transcript_id "TCONS_00000834"; gene_id "linc-chi462"; exon_number "3";
chr10	Cufflinks	exon	62551914	62552137	.	-	.	transcript_id "TCONS_00000834"; gene_id "linc-chi462"; exon_number "4";
chr10	Cufflinks	exon	62515720	62516417	.	-	.	transcript_id "TCONS_00000836"; gene_id "linc-chi462"; exon_number "1";
chr10	Cufflinks	exon	62548433	62548550	.	-	.	transcript_id "TCONS_00000836"; gene_id "linc-chi462"; exon_number "2";
chr10	Cufflinks	exon	62551914	62552107	.	-	.	transcript_id "TCONS_00000836"; gene_id "linc-chi462"; exon_number "3";
chr10	Cufflinks	exon	62500605	62501459	.	-	.	transcript_id "TCONS_00000835"; gene_id "linc-chi463"; exon_number "1";
chr10	Cufflinks	exon	62530741	62530842	.	-	.	transcript_id "TCONS_00000835"; gene_id "linc-chi463"; exon_number "2";
chr10	Cufflinks	exon	63659773	63659806	.	-	.	transcript_id "TCONS_00000838"; gene_id "linc-chi464"; exon_number "1";
chr10	Cufflinks	exon	63671940	63672335	.	-	.	transcript_id "TCONS_00000838"; gene_id "linc-chi464"; exon_number "2";
chr10	Cufflinks	exon	64639572	64639620	.	-	.	transcript_id "TCONS_00000839"; gene_id "linc-chi465"; exon_number "1";
chr10	Cufflinks	exon	64639677	64640171	.	-	.	transcript_id "TCONS_00000839"; gene_id "linc-chi465"; exon_number "2";
chr10	Cufflinks	exon	65547086	65547373	.	-	.	transcript_id "TCONS_00000840"; gene_id "linc-chi466"; exon_number "1";
chr10	Cufflinks	exon	65571311	65571449	.	-	.	transcript_id "TCONS_00000840"; gene_id "linc-chi466"; exon_number "2";
chr10	Cufflinks	exon	65573358	65573381	.	-	.	transcript_id "TCONS_00000840"; gene_id "linc-chi466"; exon_number "3";
chr10	Cufflinks	exon	65581092	65581223	.	-	.	transcript_id "TCONS_00000840"; gene_id "linc-chi466"; exon_number "4";
chr10	Cufflinks	exon	72748676	72749067	.	-	.	transcript_id "TCONS_00000844"; gene_id "linc-chi467"; exon_number "1";
chr10	Cufflinks	exon	72750267	72750358	.	-	.	transcript_id "TCONS_00000844"; gene_id "linc-chi467"; exon_number "2";
chr10	Cufflinks	exon	72751093	72751696	.	-	.	transcript_id "TCONS_00000844"; gene_id "linc-chi467"; exon_number "3";
chr10	Cufflinks	exon	72806178	72806639	.	-	.	transcript_id "TCONS_00000845"; gene_id "linc-chi468"; exon_number "1";
chr10	Cufflinks	exon	72823351	72823412	.	-	.	transcript_id "TCONS_00000845"; gene_id "linc-chi468"; exon_number "2";
chr10	Cufflinks	exon	73269508	73270804	.	-	.	transcript_id "TCONS_00000846"; gene_id "linc-chi469"; exon_number "1";
chr10	Cufflinks	exon	73273026	73273252	.	-	.	transcript_id "TCONS_00000846"; gene_id "linc-chi469"; exon_number "2";
chr10	Cufflinks	exon	73347865	73348929	.	-	.	transcript_id "TCONS_00000847"; gene_id "linc-chi470"; exon_number "1";
chr10	Cufflinks	exon	73349090	73349139	.	-	.	transcript_id "TCONS_00000847"; gene_id "linc-chi470"; exon_number "2";
chr10	Cufflinks	exon	75398086	75398145	.	-	.	transcript_id "TCONS_00000848"; gene_id "linc-chi471"; exon_number "1";
chr10	Cufflinks	exon	75398327	75399014	.	-	.	transcript_id "TCONS_00000848"; gene_id "linc-chi471"; exon_number "2";
chr10	Cufflinks	exon	75399147	75400784	.	-	.	transcript_id "TCONS_00000849"; gene_id "linc-chi472"; exon_number "1";
chr10	Cufflinks	exon	75400997	75401083	.	-	.	transcript_id "TCONS_00000849"; gene_id "linc-chi472"; exon_number "2";
chr10	Cufflinks	exon	75405319	75405500	.	-	.	transcript_id "TCONS_00000849"; gene_id "linc-chi472"; exon_number "3";
chr10	Cufflinks	exon	75407089	75407207	.	-	.	transcript_id "TCONS_00000849"; gene_id "linc-chi472"; exon_number "4";
chr10	Cufflinks	exon	75399147	75400784	.	-	.	transcript_id "TCONS_00000850"; gene_id "linc-chi472"; exon_number "1";
chr10	Cufflinks	exon	75400997	75401080	.	-	.	transcript_id "TCONS_00000850"; gene_id "linc-chi472"; exon_number "2";
chr10	Cufflinks	exon	75405319	75405500	.	-	.	transcript_id "TCONS_00000850"; gene_id "linc-chi472"; exon_number "3";
chr10	Cufflinks	exon	75407089	75407224	.	-	.	transcript_id "TCONS_00000850"; gene_id "linc-chi472"; exon_number "4";
chr10	Cufflinks	exon	75399147	75400784	.	-	.	transcript_id "TCONS_00000851"; gene_id "linc-chi472"; exon_number "1";
chr10	Cufflinks	exon	75400997	75401080	.	-	.	transcript_id "TCONS_00000851"; gene_id "linc-chi472"; exon_number "2";
chr10	Cufflinks	exon	75405319	75405500	.	-	.	transcript_id "TCONS_00000851"; gene_id "linc-chi472"; exon_number "3";
chr10	Cufflinks	exon	75410379	75410470	.	-	.	transcript_id "TCONS_00000851"; gene_id "linc-chi472"; exon_number "4";
chr10	Cufflinks	exon	75399147	75400784	.	-	.	transcript_id "TCONS_00000854"; gene_id "linc-chi472"; exon_number "1";
chr10	Cufflinks	exon	75400997	75401083	.	-	.	transcript_id "TCONS_00000854"; gene_id "linc-chi472"; exon_number "2";
chr10	Cufflinks	exon	75405319	75405500	.	-	.	transcript_id "TCONS_00000854"; gene_id "linc-chi472"; exon_number "3";
chr10	Cufflinks	exon	75414868	75415009	.	-	.	transcript_id "TCONS_00000854"; gene_id "linc-chi472"; exon_number "4";
chr10	Cufflinks	exon	75399147	75400784	.	-	.	transcript_id "TCONS_00000855"; gene_id "linc-chi472"; exon_number "1";
chr10	Cufflinks	exon	75400997	75401080	.	-	.	transcript_id "TCONS_00000855"; gene_id "linc-chi472"; exon_number "2";
chr10	Cufflinks	exon	75405319	75405500	.	-	.	transcript_id "TCONS_00000855"; gene_id "linc-chi472"; exon_number "3";
chr10	Cufflinks	exon	75414868	75415378	.	-	.	transcript_id "TCONS_00000855"; gene_id "linc-chi472"; exon_number "4";
chr10	Cufflinks	exon	75403058	75403236	.	-	.	transcript_id "TCONS_00000856"; gene_id "linc-chi472"; exon_number "1";
chr10	Cufflinks	exon	75405319	75405480	.	-	.	transcript_id "TCONS_00000856"; gene_id "linc-chi472"; exon_number "2";
chr10	Cufflinks	exon	76435307	76435795	.	-	.	transcript_id "TCONS_00000857"; gene_id "linc-chi473"; exon_number "1";
chr10	Cufflinks	exon	76442125	76442251	.	-	.	transcript_id "TCONS_00000857"; gene_id "linc-chi473"; exon_number "2";
chr10	Cufflinks	exon	77270633	77270680	.	-	.	transcript_id "TCONS_00000858"; gene_id "linc-chi474"; exon_number "1";
chr10	Cufflinks	exon	77270742	77270949	.	-	.	transcript_id "TCONS_00000858"; gene_id "linc-chi474"; exon_number "2";
chr10	Cufflinks	exon	82903059	82904407	.	-	.	transcript_id "TCONS_00000859"; gene_id "linc-chi475"; exon_number "1";
chr10	Cufflinks	exon	82905356	82905472	.	-	.	transcript_id "TCONS_00000859"; gene_id "linc-chi475"; exon_number "2";
chr10	Cufflinks	exon	90236572	90237291	.	-	.	transcript_id "TCONS_00000862"; gene_id "linc-chi476"; exon_number "1";
chr10	Cufflinks	exon	90241329	90241434	.	-	.	transcript_id "TCONS_00000862"; gene_id "linc-chi476"; exon_number "2";
chr10	Cufflinks	exon	90249176	90249228	.	-	.	transcript_id "TCONS_00000862"; gene_id "linc-chi476"; exon_number "3";
chr10	Cufflinks	exon	90236572	90237291	.	-	.	transcript_id "TCONS_00000863"; gene_id "linc-chi476"; exon_number "1";
chr10	Cufflinks	exon	90241329	90241431	.	-	.	transcript_id "TCONS_00000863"; gene_id "linc-chi476"; exon_number "2";
chr10	Cufflinks	exon	90249176	90249245	.	-	.	transcript_id "TCONS_00000863"; gene_id "linc-chi476"; exon_number "3";
chr10	Cufflinks	exon	95793407	95794676	.	-	.	transcript_id "TCONS_00000864"; gene_id "linc-chi477"; exon_number "1";
chr10	Cufflinks	exon	95795110	95795298	.	-	.	transcript_id "TCONS_00000864"; gene_id "linc-chi477"; exon_number "2";
chr10	Cufflinks	exon	95823870	95824167	.	-	.	transcript_id "TCONS_00000864"; gene_id "linc-chi477"; exon_number "3";
chr10	Cufflinks	exon	97407394	97407468	.	-	.	transcript_id "TCONS_00000865"; gene_id "linc-chi478"; exon_number "1";
chr10	Cufflinks	exon	97412120	97412321	.	-	.	transcript_id "TCONS_00000865"; gene_id "linc-chi478"; exon_number "2";
chr10	Cufflinks	exon	97990931	97991322	.	-	.	transcript_id "TCONS_00000866"; gene_id "linc-chi479"; exon_number "1";
chr10	Cufflinks	exon	97991503	97992047	.	-	.	transcript_id "TCONS_00000866"; gene_id "linc-chi479"; exon_number "2";
chr10	Cufflinks	exon	98625523	98626151	.	-	.	transcript_id "TCONS_00000867"; gene_id "linc-chi480"; exon_number "1";
chr10	Cufflinks	exon	98626251	98627785	.	-	.	transcript_id "TCONS_00000867"; gene_id "linc-chi480"; exon_number "2";
chr10	Cufflinks	exon	98659023	98660812	.	-	.	transcript_id "TCONS_00000868"; gene_id "linc-chi481"; exon_number "1";
chr10	Cufflinks	exon	98664150	98664785	.	-	.	transcript_id "TCONS_00000868"; gene_id "linc-chi481"; exon_number "2";
chr10	Cufflinks	exon	98659023	98663284	.	-	.	transcript_id "TCONS_00000869"; gene_id "linc-chi481"; exon_number "1";
chr10	Cufflinks	exon	98664150	98664806	.	-	.	transcript_id "TCONS_00000869"; gene_id "linc-chi481"; exon_number "2";
chr10	Cufflinks	exon	98815094	98816159	.	-	.	transcript_id "TCONS_00000872"; gene_id "linc-chi482"; exon_number "1";
chr10	Cufflinks	exon	98817300	98817893	.	-	.	transcript_id "TCONS_00000872"; gene_id "linc-chi482"; exon_number "2";
chr10	Cufflinks	exon	98815094	98816125	.	-	.	transcript_id "TCONS_00000871"; gene_id "linc-chi482"; exon_number "1";
chr10	Cufflinks	exon	98817360	98817893	.	-	.	transcript_id "TCONS_00000871"; gene_id "linc-chi482"; exon_number "2";
chr10	Cufflinks	exon	98815094	98816125	.	-	.	transcript_id "TCONS_00000870"; gene_id "linc-chi482"; exon_number "1";
chr10	Cufflinks	exon	98817300	98817893	.	-	.	transcript_id "TCONS_00000870"; gene_id "linc-chi482"; exon_number "2";
chr11	Cufflinks	exon	923630	924147	.	+	.	transcript_id "TCONS_00000873"; gene_id "linc-chi483"; exon_number "1";
chr11	Cufflinks	exon	986733	987202	.	+	.	transcript_id "TCONS_00000873"; gene_id "linc-chi483"; exon_number "2";
chr11	Cufflinks	exon	923630	924147	.	+	.	transcript_id "TCONS_00000874"; gene_id "linc-chi483"; exon_number "1";
chr11	Cufflinks	exon	1013803	1013864	.	+	.	transcript_id "TCONS_00000874"; gene_id "linc-chi483"; exon_number "2";
chr11	Cufflinks	exon	1053205	1053312	.	+	.	transcript_id "TCONS_00000874"; gene_id "linc-chi483"; exon_number "3";
chr11	Cufflinks	exon	1069863	1070277	.	+	.	transcript_id "TCONS_00000874"; gene_id "linc-chi483"; exon_number "4";
chr11	Cufflinks	exon	923630	923921	.	+	.	transcript_id "TCONS_00000875"; gene_id "linc-chi483"; exon_number "1";
chr11	Cufflinks	exon	924047	924147	.	+	.	transcript_id "TCONS_00000875"; gene_id "linc-chi483"; exon_number "2";
chr11	Cufflinks	exon	1013803	1013864	.	+	.	transcript_id "TCONS_00000875"; gene_id "linc-chi483"; exon_number "3";
chr11	Cufflinks	exon	1053205	1053312	.	+	.	transcript_id "TCONS_00000875"; gene_id "linc-chi483"; exon_number "4";
chr11	Cufflinks	exon	1078601	1079290	.	+	.	transcript_id "TCONS_00000875"; gene_id "linc-chi483"; exon_number "5";
chr11	Cufflinks	exon	923711	924147	.	+	.	transcript_id "TCONS_00000876"; gene_id "linc-chi483"; exon_number "1";
chr11	Cufflinks	exon	1013803	1013864	.	+	.	transcript_id "TCONS_00000876"; gene_id "linc-chi483"; exon_number "2";
chr11	Cufflinks	exon	1053205	1053312	.	+	.	transcript_id "TCONS_00000876"; gene_id "linc-chi483"; exon_number "3";
chr11	Cufflinks	exon	1061989	1062516	.	+	.	transcript_id "TCONS_00000876"; gene_id "linc-chi483"; exon_number "4";
chr11	Cufflinks	exon	923733	923921	.	+	.	transcript_id "TCONS_00000877"; gene_id "linc-chi483"; exon_number "1";
chr11	Cufflinks	exon	986733	987202	.	+	.	transcript_id "TCONS_00000877"; gene_id "linc-chi483"; exon_number "2";
chr11	Cufflinks	exon	983024	983024	.	+	.	transcript_id "TCONS_00000878"; gene_id "linc-chi483"; exon_number "1";
chr11	Cufflinks	exon	986733	987202	.	+	.	transcript_id "TCONS_00000878"; gene_id "linc-chi483"; exon_number "2";
chr11	Cufflinks	exon	1042416	1042524	.	+	.	transcript_id "TCONS_00000879"; gene_id "linc-chi483"; exon_number "1";
chr11	Cufflinks	exon	1053205	1053312	.	+	.	transcript_id "TCONS_00000879"; gene_id "linc-chi483"; exon_number "2";
chr11	Cufflinks	exon	1069863	1070277	.	+	.	transcript_id "TCONS_00000879"; gene_id "linc-chi483"; exon_number "3";
chr11	Cufflinks	exon	1042438	1042524	.	+	.	transcript_id "TCONS_00000880"; gene_id "linc-chi483"; exon_number "1";
chr11	Cufflinks	exon	1053205	1053312	.	+	.	transcript_id "TCONS_00000880"; gene_id "linc-chi483"; exon_number "2";
chr11	Cufflinks	exon	1078601	1079290	.	+	.	transcript_id "TCONS_00000880"; gene_id "linc-chi483"; exon_number "3";
chr11	Cufflinks	exon	2089607	2089694	.	+	.	transcript_id "TCONS_00000883"; gene_id "linc-chi484"; exon_number "1";
chr11	Cufflinks	exon	2099507	2099646	.	+	.	transcript_id "TCONS_00000883"; gene_id "linc-chi484"; exon_number "2";
chr11	Cufflinks	exon	2089607	2089694	.	+	.	transcript_id "TCONS_00000884"; gene_id "linc-chi484"; exon_number "1";
chr11	Cufflinks	exon	2093552	2093989	.	+	.	transcript_id "TCONS_00000884"; gene_id "linc-chi484"; exon_number "2";
chr11	Cufflinks	exon	2100282	2100466	.	+	.	transcript_id "TCONS_00000884"; gene_id "linc-chi484"; exon_number "3";
chr11	Cufflinks	exon	2102736	2102741	.	+	.	transcript_id "TCONS_00000884"; gene_id "linc-chi484"; exon_number "4";
chr11	Cufflinks	exon	2089608	2089694	.	+	.	transcript_id "TCONS_00000885"; gene_id "linc-chi484"; exon_number "1";
chr11	Cufflinks	exon	2093552	2094233	.	+	.	transcript_id "TCONS_00000885"; gene_id "linc-chi484"; exon_number "2";
chr11	Cufflinks	exon	2089617	2089694	.	+	.	transcript_id "TCONS_00000886"; gene_id "linc-chi484"; exon_number "1";
chr11	Cufflinks	exon	2092983	2093134	.	+	.	transcript_id "TCONS_00000886"; gene_id "linc-chi484"; exon_number "2";
chr11	Cufflinks	exon	2089684	2089694	.	+	.	transcript_id "TCONS_00000887"; gene_id "linc-chi484"; exon_number "1";
chr11	Cufflinks	exon	2100282	2101172	.	+	.	transcript_id "TCONS_00000887"; gene_id "linc-chi484"; exon_number "2";
chr11	Cufflinks	exon	2500138	2500326	.	+	.	transcript_id "TCONS_00000889"; gene_id "linc-chi485"; exon_number "1";
chr11	Cufflinks	exon	2502146	2502197	.	+	.	transcript_id "TCONS_00000889"; gene_id "linc-chi485"; exon_number "2";
chr11	Cufflinks	exon	2510953	2511810	.	+	.	transcript_id "TCONS_00000889"; gene_id "linc-chi485"; exon_number "3";
chr11	Cufflinks	exon	2500138	2500326	.	+	.	transcript_id "TCONS_00000888"; gene_id "linc-chi485"; exon_number "1";
chr11	Cufflinks	exon	2502146	2502197	.	+	.	transcript_id "TCONS_00000888"; gene_id "linc-chi485"; exon_number "2";
chr11	Cufflinks	exon	2510588	2511810	.	+	.	transcript_id "TCONS_00000888"; gene_id "linc-chi485"; exon_number "3";
chr11	Cufflinks	exon	5263152	5263448	.	+	.	transcript_id "TCONS_00000891"; gene_id "linc-chi486"; exon_number "1";
chr11	Cufflinks	exon	5263511	5263555	.	+	.	transcript_id "TCONS_00000891"; gene_id "linc-chi486"; exon_number "2";
chr11	Cufflinks	exon	8531395	8531642	.	+	.	transcript_id "TCONS_00000892"; gene_id "linc-chi487"; exon_number "1";
chr11	Cufflinks	exon	8597490	8600351	.	+	.	transcript_id "TCONS_00000892"; gene_id "linc-chi487"; exon_number "2";
chr11	Cufflinks	exon	8888850	8888992	.	+	.	transcript_id "TCONS_00000895"; gene_id "linc-chi488"; exon_number "1";
chr11	Cufflinks	exon	8889938	8890333	.	+	.	transcript_id "TCONS_00000895"; gene_id "linc-chi488"; exon_number "2";
chr11	Cufflinks	exon	8892892	8897690	.	+	.	transcript_id "TCONS_00000895"; gene_id "linc-chi488"; exon_number "3";
chr11	Cufflinks	exon	8899159	8902402	.	+	.	transcript_id "TCONS_00000895"; gene_id "linc-chi488"; exon_number "4";
chr11	Cufflinks	exon	8888850	8888992	.	+	.	transcript_id "TCONS_00000894"; gene_id "linc-chi488"; exon_number "1";
chr11	Cufflinks	exon	8899159	8902402	.	+	.	transcript_id "TCONS_00000894"; gene_id "linc-chi488"; exon_number "2";
chr11	Cufflinks	exon	8888893	8888992	.	+	.	transcript_id "TCONS_00000896"; gene_id "linc-chi488"; exon_number "1";
chr11	Cufflinks	exon	8890225	8890333	.	+	.	transcript_id "TCONS_00000896"; gene_id "linc-chi488"; exon_number "2";
chr11	Cufflinks	exon	8899159	8902402	.	+	.	transcript_id "TCONS_00000896"; gene_id "linc-chi488"; exon_number "3";
chr11	Cufflinks	exon	8892409	8897690	.	+	.	transcript_id "TCONS_00000898"; gene_id "linc-chi488"; exon_number "1";
chr11	Cufflinks	exon	8899159	8902402	.	+	.	transcript_id "TCONS_00000898"; gene_id "linc-chi488"; exon_number "2";
chr11	Cufflinks	exon	10010783	10011093	.	+	.	transcript_id "TCONS_00000899"; gene_id "linc-chi489"; exon_number "1";
chr11	Cufflinks	exon	10011240	10011525	.	+	.	transcript_id "TCONS_00000899"; gene_id "linc-chi489"; exon_number "2";
chr11	Cufflinks	exon	10011044	10011093	.	+	.	transcript_id "TCONS_00000900"; gene_id "linc-chi489"; exon_number "1";
chr11	Cufflinks	exon	10011268	10011525	.	+	.	transcript_id "TCONS_00000900"; gene_id "linc-chi489"; exon_number "2";
chr11	Cufflinks	exon	12355383	12356197	.	+	.	transcript_id "TCONS_00000901"; gene_id "linc-chi490"; exon_number "1";
chr11	Cufflinks	exon	12368687	12369245	.	+	.	transcript_id "TCONS_00000901"; gene_id "linc-chi490"; exon_number "2";
chr11	Cufflinks	exon	12355522	12356197	.	+	.	transcript_id "TCONS_00000903"; gene_id "linc-chi490"; exon_number "1";
chr11	Cufflinks	exon	12365354	12365469	.	+	.	transcript_id "TCONS_00000903"; gene_id "linc-chi490"; exon_number "2";
chr11	Cufflinks	exon	12368687	12369245	.	+	.	transcript_id "TCONS_00000903"; gene_id "linc-chi490"; exon_number "3";
chr11	Cufflinks	exon	12355522	12356197	.	+	.	transcript_id "TCONS_00000902"; gene_id "linc-chi490"; exon_number "1";
chr11	Cufflinks	exon	12360458	12360522	.	+	.	transcript_id "TCONS_00000902"; gene_id "linc-chi490"; exon_number "2";
chr11	Cufflinks	exon	12368687	12369245	.	+	.	transcript_id "TCONS_00000902"; gene_id "linc-chi490"; exon_number "3";
chr11	Cufflinks	exon	12355712	12356197	.	+	.	transcript_id "TCONS_00000906"; gene_id "linc-chi490"; exon_number "1";
chr11	Cufflinks	exon	12360818	12360888	.	+	.	transcript_id "TCONS_00000906"; gene_id "linc-chi490"; exon_number "2";
chr11	Cufflinks	exon	12361249	12361325	.	+	.	transcript_id "TCONS_00000906"; gene_id "linc-chi490"; exon_number "3";
chr11	Cufflinks	exon	12365354	12365469	.	+	.	transcript_id "TCONS_00000906"; gene_id "linc-chi490"; exon_number "4";
chr11	Cufflinks	exon	12368687	12369245	.	+	.	transcript_id "TCONS_00000906"; gene_id "linc-chi490"; exon_number "5";
chr11	Cufflinks	exon	12356004	12356197	.	+	.	transcript_id "TCONS_00000907"; gene_id "linc-chi490"; exon_number "1";
chr11	Cufflinks	exon	12360818	12360888	.	+	.	transcript_id "TCONS_00000907"; gene_id "linc-chi490"; exon_number "2";
chr11	Cufflinks	exon	12361364	12361964	.	+	.	transcript_id "TCONS_00000907"; gene_id "linc-chi490"; exon_number "3";
chr11	Cufflinks	exon	12356548	12356753	.	+	.	transcript_id "TCONS_00000908"; gene_id "linc-chi490"; exon_number "1";
chr11	Cufflinks	exon	12357484	12357640	.	+	.	transcript_id "TCONS_00000908"; gene_id "linc-chi490"; exon_number "2";
chr11	Cufflinks	exon	12358182	12358348	.	+	.	transcript_id "TCONS_00000908"; gene_id "linc-chi490"; exon_number "3";
chr11	Cufflinks	exon	12362162	12362384	.	+	.	transcript_id "TCONS_00000909"; gene_id "linc-chi490"; exon_number "1";
chr11	Cufflinks	exon	12365354	12365469	.	+	.	transcript_id "TCONS_00000909"; gene_id "linc-chi490"; exon_number "2";
chr11	Cufflinks	exon	12368687	12369245	.	+	.	transcript_id "TCONS_00000909"; gene_id "linc-chi490"; exon_number "3";
chr11	Cufflinks	exon	12362816	12363808	.	+	.	transcript_id "TCONS_00000910"; gene_id "linc-chi490"; exon_number "1";
chr11	Cufflinks	exon	12365354	12365469	.	+	.	transcript_id "TCONS_00000910"; gene_id "linc-chi490"; exon_number "2";
chr11	Cufflinks	exon	12368687	12369245	.	+	.	transcript_id "TCONS_00000910"; gene_id "linc-chi490"; exon_number "3";
chr11	Cufflinks	exon	12363089	12363808	.	+	.	transcript_id "TCONS_00000911"; gene_id "linc-chi490"; exon_number "1";
chr11	Cufflinks	exon	12365354	12365469	.	+	.	transcript_id "TCONS_00000911"; gene_id "linc-chi490"; exon_number "2";
chr11	Cufflinks	exon	12366085	12366215	.	+	.	transcript_id "TCONS_00000911"; gene_id "linc-chi490"; exon_number "3";
chr11	Cufflinks	exon	12366481	12366526	.	+	.	transcript_id "TCONS_00000911"; gene_id "linc-chi490"; exon_number "4";
chr11	Cufflinks	exon	12366774	12367067	.	+	.	transcript_id "TCONS_00000912"; gene_id "linc-chi490"; exon_number "1";
chr11	Cufflinks	exon	12368687	12369245	.	+	.	transcript_id "TCONS_00000912"; gene_id "linc-chi490"; exon_number "2";
chr11	Cufflinks	exon	14079422	14079605	.	+	.	transcript_id "TCONS_00000913"; gene_id "linc-chi491"; exon_number "1";
chr11	Cufflinks	exon	14088630	14089350	.	+	.	transcript_id "TCONS_00000913"; gene_id "linc-chi491"; exon_number "2";
chr11	Cufflinks	exon	14994610	14995780	.	+	.	transcript_id "TCONS_00000914"; gene_id "linc-chi492"; exon_number "1";
chr11	Cufflinks	exon	14996020	14996721	.	+	.	transcript_id "TCONS_00000914"; gene_id "linc-chi492"; exon_number "2";
chr11	Cufflinks	exon	18596093	18596813	.	+	.	transcript_id "TCONS_00000915"; gene_id "linc-chi493"; exon_number "1";
chr11	Cufflinks	exon	18596889	18598458	.	+	.	transcript_id "TCONS_00000915"; gene_id "linc-chi493"; exon_number "2";
chr11	Cufflinks	exon	19366890	19367972	.	+	.	transcript_id "TCONS_00000917"; gene_id "linc-chi494"; exon_number "1";
chr11	Cufflinks	exon	19370066	19370189	.	+	.	transcript_id "TCONS_00000917"; gene_id "linc-chi494"; exon_number "2";
chr11	Cufflinks	exon	21495695	21495763	.	+	.	transcript_id "TCONS_00000918"; gene_id "linc-chi495"; exon_number "1";
chr11	Cufflinks	exon	21527917	21527988	.	+	.	transcript_id "TCONS_00000918"; gene_id "linc-chi495"; exon_number "2";
chr11	Cufflinks	exon	21577585	21577716	.	+	.	transcript_id "TCONS_00000918"; gene_id "linc-chi495"; exon_number "3";
chr11	Cufflinks	exon	21582142	21582219	.	+	.	transcript_id "TCONS_00000918"; gene_id "linc-chi495"; exon_number "4";
chr11	Cufflinks	exon	21582803	21582929	.	+	.	transcript_id "TCONS_00000918"; gene_id "linc-chi495"; exon_number "5";
chr11	Cufflinks	exon	21602011	21603342	.	+	.	transcript_id "TCONS_00000918"; gene_id "linc-chi495"; exon_number "6";
chr11	Cufflinks	exon	21508564	21508798	.	+	.	transcript_id "TCONS_00000919"; gene_id "linc-chi495"; exon_number "1";
chr11	Cufflinks	exon	21577585	21577716	.	+	.	transcript_id "TCONS_00000919"; gene_id "linc-chi495"; exon_number "2";
chr11	Cufflinks	exon	21582142	21582219	.	+	.	transcript_id "TCONS_00000919"; gene_id "linc-chi495"; exon_number "3";
chr11	Cufflinks	exon	21582803	21582929	.	+	.	transcript_id "TCONS_00000919"; gene_id "linc-chi495"; exon_number "4";
chr11	Cufflinks	exon	21602011	21603342	.	+	.	transcript_id "TCONS_00000919"; gene_id "linc-chi495"; exon_number "5";
chr11	Cufflinks	exon	21524341	21524386	.	+	.	transcript_id "TCONS_00000920"; gene_id "linc-chi495"; exon_number "1";
chr11	Cufflinks	exon	21527917	21527988	.	+	.	transcript_id "TCONS_00000920"; gene_id "linc-chi495"; exon_number "2";
chr11	Cufflinks	exon	21577585	21577716	.	+	.	transcript_id "TCONS_00000920"; gene_id "linc-chi495"; exon_number "3";
chr11	Cufflinks	exon	21582803	21582929	.	+	.	transcript_id "TCONS_00000920"; gene_id "linc-chi495"; exon_number "4";
chr11	Cufflinks	exon	21602011	21603342	.	+	.	transcript_id "TCONS_00000920"; gene_id "linc-chi495"; exon_number "5";
chr11	Cufflinks	exon	21525647	21525942	.	+	.	transcript_id "TCONS_00000921"; gene_id "linc-chi495"; exon_number "1";
chr11	Cufflinks	exon	21527917	21527988	.	+	.	transcript_id "TCONS_00000921"; gene_id "linc-chi495"; exon_number "2";
chr11	Cufflinks	exon	21577585	21577716	.	+	.	transcript_id "TCONS_00000921"; gene_id "linc-chi495"; exon_number "3";
chr11	Cufflinks	exon	21582803	21582929	.	+	.	transcript_id "TCONS_00000921"; gene_id "linc-chi495"; exon_number "4";
chr11	Cufflinks	exon	21602011	21603342	.	+	.	transcript_id "TCONS_00000921"; gene_id "linc-chi495"; exon_number "5";
chr11	Cufflinks	exon	21525692	21525942	.	+	.	transcript_id "TCONS_00000922"; gene_id "linc-chi495"; exon_number "1";
chr11	Cufflinks	exon	21527917	21527988	.	+	.	transcript_id "TCONS_00000922"; gene_id "linc-chi495"; exon_number "2";
chr11	Cufflinks	exon	21577585	21577716	.	+	.	transcript_id "TCONS_00000922"; gene_id "linc-chi495"; exon_number "3";
chr11	Cufflinks	exon	21582142	21582219	.	+	.	transcript_id "TCONS_00000922"; gene_id "linc-chi495"; exon_number "4";
chr11	Cufflinks	exon	21582803	21582929	.	+	.	transcript_id "TCONS_00000922"; gene_id "linc-chi495"; exon_number "5";
chr11	Cufflinks	exon	21602011	21603342	.	+	.	transcript_id "TCONS_00000922"; gene_id "linc-chi495"; exon_number "6";
chr11	Cufflinks	exon	21553699	21553825	.	+	.	transcript_id "TCONS_00000923"; gene_id "linc-chi495"; exon_number "1";
chr11	Cufflinks	exon	21577585	21577716	.	+	.	transcript_id "TCONS_00000923"; gene_id "linc-chi495"; exon_number "2";
chr11	Cufflinks	exon	21582142	21582219	.	+	.	transcript_id "TCONS_00000923"; gene_id "linc-chi495"; exon_number "3";
chr11	Cufflinks	exon	21582803	21582929	.	+	.	transcript_id "TCONS_00000923"; gene_id "linc-chi495"; exon_number "4";
chr11	Cufflinks	exon	21602011	21603342	.	+	.	transcript_id "TCONS_00000923"; gene_id "linc-chi495"; exon_number "5";
chr11	Cufflinks	exon	21573630	21573652	.	+	.	transcript_id "TCONS_00000924"; gene_id "linc-chi495"; exon_number "1";
chr11	Cufflinks	exon	21577585	21577716	.	+	.	transcript_id "TCONS_00000924"; gene_id "linc-chi495"; exon_number "2";
chr11	Cufflinks	exon	21582803	21582929	.	+	.	transcript_id "TCONS_00000924"; gene_id "linc-chi495"; exon_number "3";
chr11	Cufflinks	exon	21602011	21603342	.	+	.	transcript_id "TCONS_00000924"; gene_id "linc-chi495"; exon_number "4";
chr11	Cufflinks	exon	21592529	21592570	.	+	.	transcript_id "TCONS_00000925"; gene_id "linc-chi495"; exon_number "1";
chr11	Cufflinks	exon	21602011	21603342	.	+	.	transcript_id "TCONS_00000925"; gene_id "linc-chi495"; exon_number "2";
chr11	Cufflinks	exon	21601147	21601269	.	+	.	transcript_id "TCONS_00000926"; gene_id "linc-chi495"; exon_number "1";
chr11	Cufflinks	exon	21602011	21603342	.	+	.	transcript_id "TCONS_00000926"; gene_id "linc-chi495"; exon_number "2";
chr11	Cufflinks	exon	22145042	22156480	.	+	.	transcript_id "TCONS_00000927"; gene_id "linc-chi496"; exon_number "1";
chr11	Cufflinks	exon	22159347	22159646	.	+	.	transcript_id "TCONS_00000927"; gene_id "linc-chi496"; exon_number "2";
chr11	Cufflinks	exon	24303658	24303898	.	+	.	transcript_id "TCONS_00000928"; gene_id "linc-chi497"; exon_number "1";
chr11	Cufflinks	exon	24312088	24312181	.	+	.	transcript_id "TCONS_00000928"; gene_id "linc-chi497"; exon_number "2";
chr11	Cufflinks	exon	24328469	24328660	.	+	.	transcript_id "TCONS_00000928"; gene_id "linc-chi497"; exon_number "3";
chr11	Cufflinks	exon	24335004	24335223	.	+	.	transcript_id "TCONS_00000928"; gene_id "linc-chi497"; exon_number "4";
chr11	Cufflinks	exon	24337808	24338106	.	+	.	transcript_id "TCONS_00000928"; gene_id "linc-chi497"; exon_number "5";
chr11	Cufflinks	exon	24303686	24303898	.	+	.	transcript_id "TCONS_00000929"; gene_id "linc-chi497"; exon_number "1";
chr11	Cufflinks	exon	24312088	24312181	.	+	.	transcript_id "TCONS_00000929"; gene_id "linc-chi497"; exon_number "2";
chr11	Cufflinks	exon	24328469	24328525	.	+	.	transcript_id "TCONS_00000929"; gene_id "linc-chi497"; exon_number "3";
chr11	Cufflinks	exon	24335004	24335223	.	+	.	transcript_id "TCONS_00000929"; gene_id "linc-chi497"; exon_number "4";
chr11	Cufflinks	exon	24337808	24338106	.	+	.	transcript_id "TCONS_00000929"; gene_id "linc-chi497"; exon_number "5";
chr11	Cufflinks	exon	25070682	25070708	.	+	.	transcript_id "TCONS_00000930"; gene_id "linc-chi498"; exon_number "1";
chr11	Cufflinks	exon	25076355	25076693	.	+	.	transcript_id "TCONS_00000930"; gene_id "linc-chi498"; exon_number "2";
chr11	Cufflinks	exon	25137275	25137521	.	+	.	transcript_id "TCONS_00000931"; gene_id "linc-chi499"; exon_number "1";
chr11	Cufflinks	exon	25142764	25143411	.	+	.	transcript_id "TCONS_00000931"; gene_id "linc-chi499"; exon_number "2";
chr11	Cufflinks	exon	26049156	26049281	.	+	.	transcript_id "TCONS_00000932"; gene_id "linc-chi500"; exon_number "1";
chr11	Cufflinks	exon	26050178	26050396	.	+	.	transcript_id "TCONS_00000932"; gene_id "linc-chi500"; exon_number "2";
chr11	Cufflinks	exon	28595790	28595850	.	+	.	transcript_id "TCONS_00000934"; gene_id "linc-chi501"; exon_number "1";
chr11	Cufflinks	exon	28600343	28601519	.	+	.	transcript_id "TCONS_00000934"; gene_id "linc-chi501"; exon_number "2";
chr11	Cufflinks	exon	29145033	29145553	.	+	.	transcript_id "TCONS_00000935"; gene_id "linc-chi502"; exon_number "1";
chr11	Cufflinks	exon	29147767	29147948	.	+	.	transcript_id "TCONS_00000935"; gene_id "linc-chi502"; exon_number "2";
chr11	Cufflinks	exon	29148139	29148961	.	+	.	transcript_id "TCONS_00000935"; gene_id "linc-chi502"; exon_number "3";
chr11	Cufflinks	exon	29145297	29145561	.	+	.	transcript_id "TCONS_00000936"; gene_id "linc-chi502"; exon_number "1";
chr11	Cufflinks	exon	29147767	29147948	.	+	.	transcript_id "TCONS_00000936"; gene_id "linc-chi502"; exon_number "2";
chr11	Cufflinks	exon	29148139	29148961	.	+	.	transcript_id "TCONS_00000936"; gene_id "linc-chi502"; exon_number "3";
chr11	Cufflinks	exon	29145307	29145553	.	+	.	transcript_id "TCONS_00000937"; gene_id "linc-chi502"; exon_number "1";
chr11	Cufflinks	exon	29147767	29147952	.	+	.	transcript_id "TCONS_00000937"; gene_id "linc-chi502"; exon_number "2";
chr11	Cufflinks	exon	29148139	29148961	.	+	.	transcript_id "TCONS_00000937"; gene_id "linc-chi502"; exon_number "3";
chr11	Cufflinks	exon	29145311	29145553	.	+	.	transcript_id "TCONS_00000938"; gene_id "linc-chi502"; exon_number "1";
chr11	Cufflinks	exon	29148139	29148961	.	+	.	transcript_id "TCONS_00000938"; gene_id "linc-chi502"; exon_number "2";
chr11	Cufflinks	exon	29520625	29520920	.	+	.	transcript_id "TCONS_00000939"; gene_id "linc-chi503"; exon_number "1";
chr11	Cufflinks	exon	29555831	29556503	.	+	.	transcript_id "TCONS_00000939"; gene_id "linc-chi503"; exon_number "2";
chr11	Cufflinks	exon	29577471	29578421	.	+	.	transcript_id "TCONS_00000940"; gene_id "linc-chi504"; exon_number "1";
chr11	Cufflinks	exon	29578883	29578943	.	+	.	transcript_id "TCONS_00000940"; gene_id "linc-chi504"; exon_number "2";
chr11	Cufflinks	exon	29700337	29702015	.	+	.	transcript_id "TCONS_00000941"; gene_id "linc-chi505"; exon_number "1";
chr11	Cufflinks	exon	29702569	29703457	.	+	.	transcript_id "TCONS_00000941"; gene_id "linc-chi505"; exon_number "2";
chr11	Cufflinks	exon	29965763	29965852	.	+	.	transcript_id "TCONS_00000942"; gene_id "linc-chi506"; exon_number "1";
chr11	Cufflinks	exon	29970085	29970926	.	+	.	transcript_id "TCONS_00000942"; gene_id "linc-chi506"; exon_number "2";
chr11	Cufflinks	exon	31221451	31221785	.	+	.	transcript_id "TCONS_00000943"; gene_id "linc-chi507"; exon_number "1";
chr11	Cufflinks	exon	31421204	31421346	.	+	.	transcript_id "TCONS_00000943"; gene_id "linc-chi507"; exon_number "2";
chr11	Cufflinks	exon	36585026	36585075	.	+	.	transcript_id "TCONS_00000944"; gene_id "linc-chi508"; exon_number "1";
chr11	Cufflinks	exon	36585540	36585706	.	+	.	transcript_id "TCONS_00000944"; gene_id "linc-chi508"; exon_number "2";
chr11	Cufflinks	exon	44020381	44020599	.	+	.	transcript_id "TCONS_00000945"; gene_id "linc-chi509"; exon_number "1";
chr11	Cufflinks	exon	44054746	44054888	.	+	.	transcript_id "TCONS_00000945"; gene_id "linc-chi509"; exon_number "2";
chr11	Cufflinks	exon	45926022	45926162	.	+	.	transcript_id "TCONS_00000946"; gene_id "linc-chi510"; exon_number "1";
chr11	Cufflinks	exon	45926280	45926466	.	+	.	transcript_id "TCONS_00000946"; gene_id "linc-chi510"; exon_number "2";
chr11	Cufflinks	exon	45927643	45928121	.	+	.	transcript_id "TCONS_00000946"; gene_id "linc-chi510"; exon_number "3";
chr11	Cufflinks	exon	48320352	48320699	.	+	.	transcript_id "TCONS_00000947"; gene_id "linc-chi511"; exon_number "1";
chr11	Cufflinks	exon	48332167	48332757	.	+	.	transcript_id "TCONS_00000947"; gene_id "linc-chi511"; exon_number "2";
chr11	Cufflinks	exon	48410855	48410888	.	+	.	transcript_id "TCONS_00000948"; gene_id "linc-chi512"; exon_number "1";
chr11	Cufflinks	exon	48413587	48413992	.	+	.	transcript_id "TCONS_00000948"; gene_id "linc-chi512"; exon_number "2";
chr11	Cufflinks	exon	48903837	48903946	.	+	.	transcript_id "TCONS_00000950"; gene_id "linc-chi513"; exon_number "1";
chr11	Cufflinks	exon	48904320	48904428	.	+	.	transcript_id "TCONS_00000950"; gene_id "linc-chi513"; exon_number "2";
chr11	Cufflinks	exon	48939997	48940153	.	+	.	transcript_id "TCONS_00000950"; gene_id "linc-chi513"; exon_number "3";
chr11	Cufflinks	exon	48945340	48945829	.	+	.	transcript_id "TCONS_00000950"; gene_id "linc-chi513"; exon_number "4";
chr11	Cufflinks	exon	49546127	49546357	.	+	.	transcript_id "TCONS_00000951"; gene_id "linc-chi514"; exon_number "1";
chr11	Cufflinks	exon	49549272	49549296	.	+	.	transcript_id "TCONS_00000951"; gene_id "linc-chi514"; exon_number "2";
chr11	Cufflinks	exon	59759361	59759515	.	+	.	transcript_id "TCONS_00000952"; gene_id "linc-chi515"; exon_number "1";
chr11	Cufflinks	exon	59877758	59884249	.	+	.	transcript_id "TCONS_00000952"; gene_id "linc-chi515"; exon_number "2";
chr11	Cufflinks	exon	59760539	59760693	.	+	.	transcript_id "TCONS_00000953"; gene_id "linc-chi515"; exon_number "1";
chr11	Cufflinks	exon	59877758	59884249	.	+	.	transcript_id "TCONS_00000953"; gene_id "linc-chi515"; exon_number "2";
chr11	Cufflinks	exon	59815929	59815967	.	+	.	transcript_id "TCONS_00000954"; gene_id "linc-chi515"; exon_number "1";
chr11	Cufflinks	exon	59877758	59884249	.	+	.	transcript_id "TCONS_00000954"; gene_id "linc-chi515"; exon_number "2";
chr11	Cufflinks	exon	61753474	61753589	.	+	.	transcript_id "TCONS_00000955"; gene_id "linc-chi516"; exon_number "1";
chr11	Cufflinks	exon	61764683	61766255	.	+	.	transcript_id "TCONS_00000955"; gene_id "linc-chi516"; exon_number "2";
chr11	Cufflinks	exon	62060101	62060452	.	+	.	transcript_id "TCONS_00000956"; gene_id "linc-chi517"; exon_number "1";
chr11	Cufflinks	exon	62061190	62062504	.	+	.	transcript_id "TCONS_00000956"; gene_id "linc-chi517"; exon_number "2";
chr11	Cufflinks	exon	62212907	62213353	.	+	.	transcript_id "TCONS_00000957"; gene_id "linc-chi518"; exon_number "1";
chr11	Cufflinks	exon	62215609	62217595	.	+	.	transcript_id "TCONS_00000957"; gene_id "linc-chi518"; exon_number "2";
chr11	Cufflinks	exon	62714617	62714783	.	+	.	transcript_id "TCONS_00000958"; gene_id "linc-chi519"; exon_number "1";
chr11	Cufflinks	exon	62730173	62730277	.	+	.	transcript_id "TCONS_00000958"; gene_id "linc-chi519"; exon_number "2";
chr11	Cufflinks	exon	62733256	62733457	.	+	.	transcript_id "TCONS_00000958"; gene_id "linc-chi519"; exon_number "3";
chr11	Cufflinks	exon	62737890	62738045	.	+	.	transcript_id "TCONS_00000958"; gene_id "linc-chi519"; exon_number "4";
chr11	Cufflinks	exon	62741671	62741775	.	+	.	transcript_id "TCONS_00000958"; gene_id "linc-chi519"; exon_number "5";
chr11	Cufflinks	exon	62714648	62714783	.	+	.	transcript_id "TCONS_00000959"; gene_id "linc-chi519"; exon_number "1";
chr11	Cufflinks	exon	62730173	62730277	.	+	.	transcript_id "TCONS_00000959"; gene_id "linc-chi519"; exon_number "2";
chr11	Cufflinks	exon	62733256	62733457	.	+	.	transcript_id "TCONS_00000959"; gene_id "linc-chi519"; exon_number "3";
chr11	Cufflinks	exon	62737890	62738045	.	+	.	transcript_id "TCONS_00000959"; gene_id "linc-chi519"; exon_number "4";
chr11	Cufflinks	exon	62740789	62740931	.	+	.	transcript_id "TCONS_00000959"; gene_id "linc-chi519"; exon_number "5";
chr11	Cufflinks	exon	62714648	62714783	.	+	.	transcript_id "TCONS_00000960"; gene_id "linc-chi519"; exon_number "1";
chr11	Cufflinks	exon	62730173	62730277	.	+	.	transcript_id "TCONS_00000960"; gene_id "linc-chi519"; exon_number "2";
chr11	Cufflinks	exon	62733256	62733457	.	+	.	transcript_id "TCONS_00000960"; gene_id "linc-chi519"; exon_number "3";
chr11	Cufflinks	exon	62737890	62738045	.	+	.	transcript_id "TCONS_00000960"; gene_id "linc-chi519"; exon_number "4";
chr11	Cufflinks	exon	62744043	62744069	.	+	.	transcript_id "TCONS_00000960"; gene_id "linc-chi519"; exon_number "5";
chr11	Cufflinks	exon	63849413	63850268	.	+	.	transcript_id "TCONS_00000961"; gene_id "linc-chi520"; exon_number "1";
chr11	Cufflinks	exon	63904644	63904740	.	+	.	transcript_id "TCONS_00000961"; gene_id "linc-chi520"; exon_number "2";
chr11	Cufflinks	exon	63915039	63915122	.	+	.	transcript_id "TCONS_00000961"; gene_id "linc-chi520"; exon_number "3";
chr11	Cufflinks	exon	63849744	63850268	.	+	.	transcript_id "TCONS_00000962"; gene_id "linc-chi520"; exon_number "1";
chr11	Cufflinks	exon	63937997	63938048	.	+	.	transcript_id "TCONS_00000962"; gene_id "linc-chi520"; exon_number "2";
chr11	Cufflinks	exon	63943730	63943784	.	+	.	transcript_id "TCONS_00000962"; gene_id "linc-chi520"; exon_number "3";
chr11	Cufflinks	exon	64071673	64071835	.	+	.	transcript_id "TCONS_00000962"; gene_id "linc-chi520"; exon_number "4";
chr11	Cufflinks	exon	63849801	63850268	.	+	.	transcript_id "TCONS_00000964"; gene_id "linc-chi520"; exon_number "1";
chr11	Cufflinks	exon	63904644	63904740	.	+	.	transcript_id "TCONS_00000964"; gene_id "linc-chi520"; exon_number "2";
chr11	Cufflinks	exon	63937997	63938048	.	+	.	transcript_id "TCONS_00000964"; gene_id "linc-chi520"; exon_number "3";
chr11	Cufflinks	exon	63943730	63943784	.	+	.	transcript_id "TCONS_00000964"; gene_id "linc-chi520"; exon_number "4";
chr11	Cufflinks	exon	64071673	64071835	.	+	.	transcript_id "TCONS_00000964"; gene_id "linc-chi520"; exon_number "5";
chr11	Cufflinks	exon	63849801	63850268	.	+	.	transcript_id "TCONS_00000963"; gene_id "linc-chi520"; exon_number "1";
chr11	Cufflinks	exon	63904644	63904740	.	+	.	transcript_id "TCONS_00000963"; gene_id "linc-chi520"; exon_number "2";
chr11	Cufflinks	exon	63937997	63938048	.	+	.	transcript_id "TCONS_00000963"; gene_id "linc-chi520"; exon_number "3";
chr11	Cufflinks	exon	64071673	64071835	.	+	.	transcript_id "TCONS_00000963"; gene_id "linc-chi520"; exon_number "4";
chr11	Cufflinks	exon	65426307	65426669	.	+	.	transcript_id "TCONS_00000965"; gene_id "linc-chi521"; exon_number "1";
chr11	Cufflinks	exon	65439395	65439746	.	+	.	transcript_id "TCONS_00000965"; gene_id "linc-chi521"; exon_number "2";
chr11	Cufflinks	exon	70212821	70213787	.	+	.	transcript_id "TCONS_00000966"; gene_id "linc-chi522"; exon_number "1";
chr11	Cufflinks	exon	70215942	70216084	.	+	.	transcript_id "TCONS_00000966"; gene_id "linc-chi522"; exon_number "2";
chr11	Cufflinks	exon	70216804	70216888	.	+	.	transcript_id "TCONS_00000966"; gene_id "linc-chi522"; exon_number "3";
chr11	Cufflinks	exon	71561164	71561551	.	+	.	transcript_id "TCONS_00000969"; gene_id "linc-chi523"; exon_number "1";
chr11	Cufflinks	exon	71581126	71582995	.	+	.	transcript_id "TCONS_00000969"; gene_id "linc-chi523"; exon_number "2";
chr11	Cufflinks	exon	71561164	71561804	.	+	.	transcript_id "TCONS_00000968"; gene_id "linc-chi523"; exon_number "1";
chr11	Cufflinks	exon	71581265	71582995	.	+	.	transcript_id "TCONS_00000968"; gene_id "linc-chi523"; exon_number "2";
chr11	Cufflinks	exon	71561315	71561804	.	+	.	transcript_id "TCONS_00000970"; gene_id "linc-chi523"; exon_number "1";
chr11	Cufflinks	exon	71581126	71582995	.	+	.	transcript_id "TCONS_00000970"; gene_id "linc-chi523"; exon_number "2";
chr11	Cufflinks	exon	71561339	71561551	.	+	.	transcript_id "TCONS_00000971"; gene_id "linc-chi523"; exon_number "1";
chr11	Cufflinks	exon	71581265	71582995	.	+	.	transcript_id "TCONS_00000971"; gene_id "linc-chi523"; exon_number "2";
chr11	Cufflinks	exon	74470307	74470390	.	+	.	transcript_id "TCONS_00000972"; gene_id "linc-chi524"; exon_number "1";
chr11	Cufflinks	exon	74502075	74504160	.	+	.	transcript_id "TCONS_00000972"; gene_id "linc-chi524"; exon_number "2";
chr11	Cufflinks	exon	74470310	74470390	.	+	.	transcript_id "TCONS_00000973"; gene_id "linc-chi524"; exon_number "1";
chr11	Cufflinks	exon	74502075	74502435	.	+	.	transcript_id "TCONS_00000973"; gene_id "linc-chi524"; exon_number "2";
chr11	Cufflinks	exon	74514819	74515226	.	+	.	transcript_id "TCONS_00000973"; gene_id "linc-chi524"; exon_number "3";
chr11	Cufflinks	exon	74532813	74533170	.	+	.	transcript_id "TCONS_00000973"; gene_id "linc-chi524"; exon_number "4";
chr11	Cufflinks	exon	74533524	74535699	.	+	.	transcript_id "TCONS_00000973"; gene_id "linc-chi524"; exon_number "5";
chr11	Cufflinks	exon	74470317	74470390	.	+	.	transcript_id "TCONS_00000974"; gene_id "linc-chi524"; exon_number "1";
chr11	Cufflinks	exon	74502075	74502356	.	+	.	transcript_id "TCONS_00000974"; gene_id "linc-chi524"; exon_number "2";
chr11	Cufflinks	exon	74514819	74515226	.	+	.	transcript_id "TCONS_00000974"; gene_id "linc-chi524"; exon_number "3";
chr11	Cufflinks	exon	74532813	74532953	.	+	.	transcript_id "TCONS_00000974"; gene_id "linc-chi524"; exon_number "4";
chr11	Cufflinks	exon	74533151	74533170	.	+	.	transcript_id "TCONS_00000974"; gene_id "linc-chi524"; exon_number "5";
chr11	Cufflinks	exon	74533524	74535699	.	+	.	transcript_id "TCONS_00000974"; gene_id "linc-chi524"; exon_number "6";
chr11	Cufflinks	exon	74470331	74470390	.	+	.	transcript_id "TCONS_00000975"; gene_id "linc-chi524"; exon_number "1";
chr11	Cufflinks	exon	74514819	74515531	.	+	.	transcript_id "TCONS_00000975"; gene_id "linc-chi524"; exon_number "2";
chr11	Cufflinks	exon	74470331	74470390	.	+	.	transcript_id "TCONS_00000976"; gene_id "linc-chi524"; exon_number "1";
chr11	Cufflinks	exon	74514819	74515226	.	+	.	transcript_id "TCONS_00000976"; gene_id "linc-chi524"; exon_number "2";
chr11	Cufflinks	exon	74532813	74532953	.	+	.	transcript_id "TCONS_00000976"; gene_id "linc-chi524"; exon_number "3";
chr11	Cufflinks	exon	74533524	74535699	.	+	.	transcript_id "TCONS_00000976"; gene_id "linc-chi524"; exon_number "4";
chr11	Cufflinks	exon	74470331	74470390	.	+	.	transcript_id "TCONS_00000977"; gene_id "linc-chi524"; exon_number "1";
chr11	Cufflinks	exon	74514819	74515226	.	+	.	transcript_id "TCONS_00000977"; gene_id "linc-chi524"; exon_number "2";
chr11	Cufflinks	exon	74635191	74635276	.	+	.	transcript_id "TCONS_00000977"; gene_id "linc-chi524"; exon_number "3";
chr11	Cufflinks	exon	74470337	74470390	.	+	.	transcript_id "TCONS_00000978"; gene_id "linc-chi524"; exon_number "1";
chr11	Cufflinks	exon	74502075	74502260	.	+	.	transcript_id "TCONS_00000978"; gene_id "linc-chi524"; exon_number "2";
chr11	Cufflinks	exon	74514819	74515226	.	+	.	transcript_id "TCONS_00000978"; gene_id "linc-chi524"; exon_number "3";
chr11	Cufflinks	exon	74532813	74532953	.	+	.	transcript_id "TCONS_00000978"; gene_id "linc-chi524"; exon_number "4";
chr11	Cufflinks	exon	74533151	74533170	.	+	.	transcript_id "TCONS_00000978"; gene_id "linc-chi524"; exon_number "5";
chr11	Cufflinks	exon	74533524	74535699	.	+	.	transcript_id "TCONS_00000978"; gene_id "linc-chi524"; exon_number "6";
chr11	Cufflinks	exon	74498462	74498599	.	+	.	transcript_id "TCONS_00000979"; gene_id "linc-chi524"; exon_number "1";
chr11	Cufflinks	exon	74502075	74504160	.	+	.	transcript_id "TCONS_00000979"; gene_id "linc-chi524"; exon_number "2";
chr11	Cufflinks	exon	74860805	74860971	.	+	.	transcript_id "TCONS_00000980"; gene_id "linc-chi525"; exon_number "1";
chr11	Cufflinks	exon	74864909	74865024	.	+	.	transcript_id "TCONS_00000980"; gene_id "linc-chi525"; exon_number "2";
chr11	Cufflinks	exon	74931022	74931886	.	+	.	transcript_id "TCONS_00000980"; gene_id "linc-chi525"; exon_number "3";
chr11	Cufflinks	exon	74920818	74920908	.	+	.	transcript_id "TCONS_00000981"; gene_id "linc-chi526"; exon_number "1";
chr11	Cufflinks	exon	74921007	74921187	.	+	.	transcript_id "TCONS_00000981"; gene_id "linc-chi526"; exon_number "2";
chr11	Cufflinks	exon	74945964	74946666	.	+	.	transcript_id "TCONS_00000985"; gene_id "linc-chi527"; exon_number "1";
chr11	Cufflinks	exon	74947419	74949537	.	+	.	transcript_id "TCONS_00000985"; gene_id "linc-chi527"; exon_number "2";
chr11	Cufflinks	exon	77307197	77307250	.	+	.	transcript_id "TCONS_00000986"; gene_id "linc-chi528"; exon_number "1";
chr11	Cufflinks	exon	77309053	77309115	.	+	.	transcript_id "TCONS_00000986"; gene_id "linc-chi528"; exon_number "2";
chr11	Cufflinks	exon	77343737	77344100	.	+	.	transcript_id "TCONS_00000986"; gene_id "linc-chi528"; exon_number "3";
chr11	Cufflinks	exon	77307207	77307250	.	+	.	transcript_id "TCONS_00000987"; gene_id "linc-chi528"; exon_number "1";
chr11	Cufflinks	exon	77309053	77309115	.	+	.	transcript_id "TCONS_00000987"; gene_id "linc-chi528"; exon_number "2";
chr11	Cufflinks	exon	77343737	77343848	.	+	.	transcript_id "TCONS_00000987"; gene_id "linc-chi528"; exon_number "3";
chr11	Cufflinks	exon	77344508	77344613	.	+	.	transcript_id "TCONS_00000987"; gene_id "linc-chi528"; exon_number "4";
chr11	Cufflinks	exon	77345010	77346677	.	+	.	transcript_id "TCONS_00000987"; gene_id "linc-chi528"; exon_number "5";
chr11	Cufflinks	exon	77307208	77307250	.	+	.	transcript_id "TCONS_00000989"; gene_id "linc-chi528"; exon_number "1";
chr11	Cufflinks	exon	77309053	77309115	.	+	.	transcript_id "TCONS_00000989"; gene_id "linc-chi528"; exon_number "2";
chr11	Cufflinks	exon	77343737	77343848	.	+	.	transcript_id "TCONS_00000989"; gene_id "linc-chi528"; exon_number "3";
chr11	Cufflinks	exon	77344508	77344613	.	+	.	transcript_id "TCONS_00000989"; gene_id "linc-chi528"; exon_number "4";
chr11	Cufflinks	exon	77345674	77346677	.	+	.	transcript_id "TCONS_00000989"; gene_id "linc-chi528"; exon_number "5";
chr11	Cufflinks	exon	77533707	77533779	.	+	.	transcript_id "TCONS_00000990"; gene_id "linc-chi529"; exon_number "1";
chr11	Cufflinks	exon	77534113	77535064	.	+	.	transcript_id "TCONS_00000990"; gene_id "linc-chi529"; exon_number "2";
chr11	Cufflinks	exon	85481914	85482154	.	+	.	transcript_id "TCONS_00000992"; gene_id "linc-chi530"; exon_number "1";
chr11	Cufflinks	exon	85482209	85482255	.	+	.	transcript_id "TCONS_00000992"; gene_id "linc-chi530"; exon_number "2";
chr11	Cufflinks	exon	85713753	85713898	.	+	.	transcript_id "TCONS_00000993"; gene_id "linc-chi531"; exon_number "1";
chr11	Cufflinks	exon	85718193	85719239	.	+	.	transcript_id "TCONS_00000993"; gene_id "linc-chi531"; exon_number "2";
chr11	Cufflinks	exon	86505149	86505170	.	+	.	transcript_id "TCONS_00000994"; gene_id "linc-chi532"; exon_number "1";
chr11	Cufflinks	exon	86512527	86512931	.	+	.	transcript_id "TCONS_00000994"; gene_id "linc-chi532"; exon_number "2";
chr11	Cufflinks	exon	86509221	86509500	.	+	.	transcript_id "TCONS_00000995"; gene_id "linc-chi532"; exon_number "1";
chr11	Cufflinks	exon	86512527	86512931	.	+	.	transcript_id "TCONS_00000995"; gene_id "linc-chi532"; exon_number "2";
chr11	Cufflinks	exon	87066872	87067684	.	+	.	transcript_id "TCONS_00000997"; gene_id "linc-chi533"; exon_number "1";
chr11	Cufflinks	exon	87068680	87069350	.	+	.	transcript_id "TCONS_00000997"; gene_id "linc-chi533"; exon_number "2";
chr11	Cufflinks	exon	87067806	87067905	.	+	.	transcript_id "TCONS_00000998"; gene_id "linc-chi533"; exon_number "1";
chr11	Cufflinks	exon	87068680	87069350	.	+	.	transcript_id "TCONS_00000998"; gene_id "linc-chi533"; exon_number "2";
chr11	Cufflinks	exon	87355029	87355721	.	+	.	transcript_id "TCONS_00001000"; gene_id "linc-chi534"; exon_number "1";
chr11	Cufflinks	exon	87356782	87357205	.	+	.	transcript_id "TCONS_00001000"; gene_id "linc-chi534"; exon_number "2";
chr11	Cufflinks	exon	87355029	87355721	.	+	.	transcript_id "TCONS_00000999"; gene_id "linc-chi534"; exon_number "1";
chr11	Cufflinks	exon	87356855	87357205	.	+	.	transcript_id "TCONS_00000999"; gene_id "linc-chi534"; exon_number "2";
chr11	Cufflinks	exon	87384147	87384296	.	+	.	transcript_id "TCONS_00001001"; gene_id "linc-chi535"; exon_number "1";
chr11	Cufflinks	exon	87387966	87388344	.	+	.	transcript_id "TCONS_00001001"; gene_id "linc-chi535"; exon_number "2";
chr11	Cufflinks	exon	87387580	87387859	.	+	.	transcript_id "TCONS_00001002"; gene_id "linc-chi535"; exon_number "1";
chr11	Cufflinks	exon	87387966	87388344	.	+	.	transcript_id "TCONS_00001002"; gene_id "linc-chi535"; exon_number "2";
chr11	Cufflinks	exon	87387580	87387859	.	+	.	transcript_id "TCONS_00001003"; gene_id "linc-chi535"; exon_number "1";
chr11	Cufflinks	exon	87387966	87388041	.	+	.	transcript_id "TCONS_00001003"; gene_id "linc-chi535"; exon_number "2";
chr11	Cufflinks	exon	87399686	87399954	.	+	.	transcript_id "TCONS_00001003"; gene_id "linc-chi535"; exon_number "3";
chr11	Cufflinks	exon	87387580	87387859	.	+	.	transcript_id "TCONS_00001004"; gene_id "linc-chi535"; exon_number "1";
chr11	Cufflinks	exon	87387966	87388041	.	+	.	transcript_id "TCONS_00001004"; gene_id "linc-chi535"; exon_number "2";
chr11	Cufflinks	exon	87490637	87490900	.	+	.	transcript_id "TCONS_00001004"; gene_id "linc-chi535"; exon_number "3";
chr11	Cufflinks	exon	87459231	87460494	.	+	.	transcript_id "TCONS_00001005"; gene_id "linc-chi535"; exon_number "1";
chr11	Cufflinks	exon	87460573	87460662	.	+	.	transcript_id "TCONS_00001005"; gene_id "linc-chi535"; exon_number "2";
chr11	Cufflinks	exon	87490637	87490900	.	+	.	transcript_id "TCONS_00001005"; gene_id "linc-chi535"; exon_number "3";
chr11	Cufflinks	exon	88139382	88139537	.	+	.	transcript_id "TCONS_00001006"; gene_id "linc-chi536"; exon_number "1";
chr11	Cufflinks	exon	88140575	88140621	.	+	.	transcript_id "TCONS_00001006"; gene_id "linc-chi536"; exon_number "2";
chr11	Cufflinks	exon	88141054	88141218	.	+	.	transcript_id "TCONS_00001006"; gene_id "linc-chi536"; exon_number "3";
chr11	Cufflinks	exon	88142849	88143013	.	+	.	transcript_id "TCONS_00001006"; gene_id "linc-chi536"; exon_number "4";
chr11	Cufflinks	exon	88168797	88168844	.	+	.	transcript_id "TCONS_00001007"; gene_id "linc-chi537"; exon_number "1";
chr11	Cufflinks	exon	88169123	88169336	.	+	.	transcript_id "TCONS_00001007"; gene_id "linc-chi537"; exon_number "2";
chr11	Cufflinks	exon	91014609	91016104	.	+	.	transcript_id "TCONS_00001008"; gene_id "linc-chi538"; exon_number "1";
[truncated: 12,574 more rows]
