# Supplementary material for: Genome-wide discovery of lincRNAs with spatiotemporal expression patterns in the skin of goat during the cashmere growth cycle
Source: BMC Genomics. 2018 Jun 26;19:495. doi: 10.1186/s12864-018-4864-x (PMC6019838; doi:10.1186/s12864-018-4864-x)
Supplement: Supplementary file 10 — Table S6. Primer sequences for RT-qPCR. (XLSX 55 kb) [file 12864_2018_4864_MOESM10_ESM.xlsx]

## Sheet: Sheet1
Tablse S6 Primer sequences for RT-qPCR
Gene	Forward Primers (5'-3')	Reverse primer (5'-3')	Product length
linc-chig1007	CTGGACTTGTAGTCTGGCCG	AGAGACAGGGCGTCTGTTTG	142
linc-chig1020	CAGGACCCCTGAAAAGTCCC	TGGCATGGTTACATCCTCACA	100
linc-chig1042	GATCCAGCAGGGCAGGAC	TGGCTCCAGGAGGCCTAAG	145
linc-chig1075	AGAAGTGCAGCTGCCAGAAG	GAAAGCCAGGAAGAGGGTCC	143
linc-chig1076	TTCTTTCTGCCAGTCGTCCG	AGGCAGAATCTCAGTGACCAG	110
linc-chig1084	TTGGCAAAGCCATCTGTCCA	ATTCAGGAGCGTCAAGGAGG	111
linc-chig1678	CTGCCAGCGCAAGATCTGA	GGAGAGAATGGAGTGTGCCC	117
linc-chig1707	TCTCCATCCAGGGCATCTGA	CTACTCCAGCTGCGGCAAAG	137
linc-chig200	CACAGCTTAGTCCTCTGCCC	CTGGCTCTGTCAGTGTCTGG	183
β-actin	TCTGGCACCACACCTTCTAC	TCTTCTCACGGTTGGCCTTG	102
DIO3	GAACCAGCACATCCTCGACT	TGATACTTGGTGACCAGGCG	123
DLX3	AACTCACCACCGTCACCTG	GCTGGGGGAAGCACTGTAT	105
DLX4	ATCTCAGCCGGCTCATCAAG	GTAGATGGTCCTCGGCTTCC	121
KRT82	ACCGCTTGTGGGTCTTCTG	TCTGCTCCTTCTCATCCCTCT	121
MAT2A	CCAAACTGGCTGAACTACGC	TGGACTCTGATGGGAAGCA	118
PTCH2	GAGCTGCTAGACAAGGCACA	CACTCAACTCCTGAGCCACG	136
WNT11	GACAGGTAGCGGGTCTTGAG	CGCCTCTCTGGAAATGAAGT	123
SDHA	AGCACTGGAGGAAGCACAC	CACAGTCGGTCTCGTTCAA	105*	Bai, W. L., Yin, R. H., Yin, R. L., Jiang, W. Q., Wang, J. J., & Wang, Z. Y., et al. (2014). Selection and validation of suitable reference genes in skin tissue of liaoning cashmere goat during hair follicle cycle. Livestock Science, 161(1), 28-35.
UBC	GCATTGTTGGGTTCCTGTGT	TTTGCATTTTGACCTGTGAG	90*
YWHAZ	TGTAGGAGCCCGTAGGTCATCT	TTCTCTCTGTATTCTCGAGCCATCT	102*
Note：“*” primers were retrived from the study by Bai et al.
